# Supplementary material for: Meta-analysis of variables affecting mouse protection efficacy of whole organism Brucella vaccines and vaccine candidates
Source: BMC Bioinformatics. 2013 Apr 17;14(Suppl 6):S3. doi: 10.1186/1471-2105-14-S6-S3 (PMC3633026; doi:10.1186/1471-2105-14-S6-S3)
Supplement: Additional file 1 — The curated data used for meta-analysis. [file 1471-2105-14-S6-S3-S1.xls]

## Sheet: Curated Data
Index	Index		vaccine strain	Vaccine_type	vaccine viability	vaccine adjuvant	vaccine protective antigen	mutated gene in vaccine strain	vaccination mouse strain	mouse sex	vaccination route		vaccination dose	Vax_frequency	Vax_age_G	animal age at vaccination	pathogen strain for challenge	pathogen challenge route	challenge dose			vaccination-challenge interval	CFU per spleen	CFU reduction	vaccine protection efficacy	sample size	clearance interval (days)	Publication Date (Year)	PMID#	Annotated By
Index	PMID#	Vax group	Vax_strain	Vaccine_type	Live_dead	Vaccine_Adjuvant	Prot_Ag	Gene_deleted	host_str	sex	Vax_route	dose (CFU)	Vax_Dose_Log	Vax_frequency	Vax_age_G	Vax_age	Cha_strain	Cha_route	Dose	Cha_Dose_log	Cha_age	Cha_interval	CFU	CFU_dif	Signif	sample size	challenge-killing interval (days)		PMID#
1	12704101	1.1	1	1	0	0	0	0	0	0	0	200000000	8.30103	1	1	91	0	0	20000	4.30103	133	42	4	0.75	2	5	18	2003	12704101	Thomas Todd
2	12704101	1.1	1	1	0	0	0	0	0	0	0	200000000	8.30103	1	1	91	0	1	20000000000	10.301	133	42	4	1.25	2	5	18	2003	12704101	Thomas Todd
3	12704101	1.5	1	1	0	0	0	0	0	0	1	20000000000	10.301	1	1	91	0	0	20000	4.30103	133	42	3.75	1	2	5	18	2003	12704101	Thomas Todd
4	12704101	1.5	1	1	0	0	0	0	0	0	1	20000000000	10.301	1	1	91	0	1	20000000000	10.301	133	42	3	2.25	2	5	18	2003	12704101	Thomas Todd
5	8890203	2.1	1	1	0	0	0	0	0	0	1	500000000	8.69897	1	1	70	0	0	20000	4.30103	154	84	7	0.75	2	12	14	1996	8890203	Thomas Todd
6	8890203	2.1	1	1	0	0	0	0	0	0	1	500000000	8.69897	1	1	70	0	0	20000	4.30103	182	112	7.75	0.25	0	12	14	1996	8890203	Thomas Todd
7	8890203	2.1	1	1	0	0	0	0	0	0	1	500000000	8.69897	1	1	70	0	0	20000	4.30103	210	140	7.5	0.5	0	12	14	1996	8890203	Thomas Todd
8	8890203	2.2	1	1	0	0	0	0	0	0	1	5000000	6.69897	1	1	70	0	0	20000	4.30103	154	84	7.5	0.25	0	12	14	1996	8890203	Thomas Todd
9	8890203	2.2	1	1	0	0	0	0	0	0	1	5000000	6.69897	1	1	70	0	0	20000	4.30103	182	112	7.75	0.25	0	12	14	1996	8890203	Thomas Todd
10	8890203	2.2	1	1	0	0	0	0	0	0	1	5000000	6.69897	1	1	70	0	0	20000	4.30103	210	140	7.25	0.75	0	12	14	1996	8890203	Thomas Todd
11	8890203	2.3	1	1	0	0	0	0	0	0	0	500000000	8.69897	1	1	70	0	0	20000	4.30103	154	84	5.75	2	2	12	14	1996	8890203	Thomas Todd
12	8890203	2.3	1	1	0	0	0	0	0	0	0	500000000	8.69897	1	1	70	0	0	20000	4.30103	182	112	5.25	2.75	2	12	14	1996	8890203	Thomas Todd
13	8890203	2.3	1	1	0	0	0	0	0	0	0	500000000	8.69897	1	1	70	0	0	20000	4.30103	210	140	6	2	2	12	14	1996	8890203	Thomas Todd
14	8890203	2.4	1	1	0	0	0	0	0	0	0	5000000	6.69897	1	1	70	0	0	20000	4.30103	154	84	6.5	1.25	2	12	14	1996	8890203	Thomas Todd
15	8890203	2.4	1	1	0	0	0	0	0	0	0	5000000	6.69897	1	1	70	0	0	20000	4.30103	182	112	6.25	1.75	2	12	14	1996	8890203	Thomas Todd
16	8890203	2.4	1	1	0	0	0	0	0	0	0	5000000	6.69897	1	1	70	0	0	20000	4.30103	210	140	6.25	1.75	2	12	14	1996	8890203	Thomas Todd
17	17653832	3.1	1	1	0	0	1	0	0	0	0	400000000	8.60206	1	0	60	0	0	20000	4.30103	95	35	3.5	1.4	2	10	14	2007	17653832	Thomas Todd
19	11768128	4.1	1	1	0	0	0	0	0	0	0	300000000	8.47712	1	1	70	0	0	40000	4.60206	154	84	5.75	0.75	2	8	14	2001	11768128	Thomas Todd
20	11768128	4.2	1	1	0	1	0	0	0	0	0	300000000	8.47712	1	1	70	0	0	40000	4.60206	154	84	5.25	1.25	2	8	14	2001	11768128	Thomas Todd
21	11768128	4.3	1	1	0	1	0	0	0	0	0	300000000	8.47712	1	1	70	0	0	40000	4.60206	154	84	5.25	1.25	2	8	14	2001	11768128	Thomas Todd
22	11768128	4.4	1	1	1	0	0	0	0	0	0	300000000	8.47712	1	1	70	0	0	40000	4.60206	154	84	6.25	0.25	0	8	14	2001	11768128	Thomas Todd
23	11768128	4.5	1	1	1	1	0	0	0	0	0	300000000	8.47712	1	1	70	0	0	40000	4.60206	154	84	6.5	0	0	8	14	2001	11768128	Thomas Todd
24	11768128	4.6	1	1	1	1	0	0	0	0	0	300000000	8.47712	1	1	70	0	0	40000	4.60206	154	84	6.5	0	0	8	14	2001	11768128	Thomas Todd
25	11553603	5.1	1	1	0	0	0	0	0	0	0	200000000	8.30103	1	1	91	0	0	20000	4.30103	133	42	3.9	1.1	2	5	3	2001	11553603	Thomas Todd
26	11553603	5.1	1	1	0	0	0	0	0	0	0	200000000	8.30103	1	1	91	0	0	20000	4.30103	133	42	4.1	2.2	2	5	6	2001	11553603	Thomas Todd
27	11553603	5.1	1	1	0	0	0	0	0	0	0	200000000	8.30103	1	1	91	0	0	20000	4.30103	133	42	4.3	2.4	2	5	10	2001	11553603	Thomas Todd
28	10534009	6.3	1	1	0	0	0	0	0	0	0	500000000	8.69897	1	1	70	0	0	20000	4.30103	154	84	4.5	2	2	10	14	1999	10534009	Thomas Todd
29	10534009	6.4	1	1	1	0	0	0	0	0	0	500000000	8.69897	1	1	70	0	0	20000	4.30103	154	84	5.5	1	0	10	14	1999	10534009	Thomas Todd
30	10534009	6.5	1	1	0	1	0	0	0	0	0	500000000	8.69897	1	1	70	0	0	20000	4.30103	154	84	4.5	2	2	10	14	1999	10534009	Thomas Todd
31	10534009	6.6	1	1	1	1	0	0	0	0	0	500000000	8.69897	1	1	70	0	0	20000	4.30103	154	84	6	0.5	0	10	14	1999	10534009	Thomas Todd
32	17894637	7.1	1	1	0	0	0	0	0	0	0	10000000	7	1	1	70	0	0	64000	4.80618	154	84	7	1	2	10	14	2007	17894637	Thomas Todd
33	17894637	7.1	1	1	0	0	0	0	0	0	0	10000000	7	1	1	70	0	5	1760000000	9.24551	154	84	7	0	0	5	14	2007	17894637	Thomas Todd
34	12119140	8.1	1	1	0	0	0	0	0	0	0	500000000	8.69897	1	1	70	3	0	500000	5.69897	84	14	5	1.13	2	5	14	2002	12119140	Thomas Todd
35	7927779	9.1	1	1	0	0	0	0	0	0	0	300000000	8.47712	2	1	70	0	4	50000	4.69897	105	35	4.89	1.58	2	5	7	1994	7927779	Thomas Todd
36	7927779	9.2	1	1	0	0	0	0	0	0	0	30000000	7.47712	2	1	70	0	4	50000	4.69897	105	35	5.21	0.98	2	5	7	1994	7927779	Thomas Todd
37	7927779	9.3	1	1	0	0	0	0	0	0	0	3000000	6.47712	2	1	70	0	4	50000	4.69897	105	35	5.46	0.73	2	5	7	1994	7927779	Thomas Todd
38	7927779	9.4	1	1	0	0	0	0	0	0	2	300000000	8.47712	2	1	70	0	4	50000	4.69897	105	35	6.12	0.57	2	5	7	1994	7927779	Thomas Todd
40	7927779	9.1	1	1	0	0	0	0	0	0	0	300000000	8.47712	2	1	70	0	4	50000	4.69897	105	35	4.7	1.72	2	5	7	1994	7927779	Thomas Todd
41	7927779	9.1	1	1	0	0	0	0	0	0	0	300000000	8.47712	2	1	70	2	4	50000	4.69897	105	35	4.7	2.03	2	5	7	1994	7927779	Thomas Todd
42	7927779	9.1	1	1	0	0	0	0	0	0	0	300000000	8.47712	2	1	70	4	4	5000	3.69897	105	35	4.88	2.3	2	5	7	1994	7927779	Thomas Todd
43	7806364	10.3	1	1	0	0	0	0	0	0	0	5000000	6.69897	1	1	84	0	0	30000	4.47712	168	84	5	1.75	2	8	14	1995	7806364	Thomas Todd
44	7806364	10.4	1	1	0	0	0	0	0	0	0	500000000	8.69897	1	1	84	0	0	30000	4.47712	168	84	4.5	2.25	2	8	14	1995	7806364	Thomas Todd
45	7806364	10.3	1	1	0	0	0	0	0	0	0	5000000	6.69897	1	1	84	0	0	30000	4.47712	196	112	4.25	1.75	2	8	14	1995	7806364	Thomas Todd
46	7806364	10.4	1	1	0	0	0	0	0	0	0	500000000	8.69897	1	1	84	0	0	30000	4.47712	196	112	3.25	2.75	2	8	14	1995	7806364	Thomas Todd
47	7806364	10.3	1	1	0	0	0	0	0	0	0	5000000	6.69897	1	1	84	0	0	30000	4.47712	224	140	5	2	2	8	14	1995	7806364	Thomas Todd
48	7806364	10.4	1	1	0	0	0	0	0	0	0	500000000	8.69897	1	1	84	0	0	30000	4.47712	224	140	5.5	1.5	2	8	14	1995	7806364	Thomas Todd
49	1908158	11.1	1	1	0	0	0	0	0	0	0	100000000	8	1	0	42	0	0	33000	4.51851	91	49	3.62	1.76	2	10	7	1991	1908158	Thomas Todd
52	1908158	11.1	1	1	0	0	0	0	0	0	0	100000000	8	1	0	42	0	0	33000	4.51851	91	49	4.54	1.24	2	10	28	1991	1908158	Thomas Todd
53	18981242	14.2	1	1	0	0	0	0	0	0	1	500000000	8.69897	1	0	63	0	1	300000000	8.47712	93	30	3.9	1.51	2	5	28	2009	18981242	Thomas Todd
54	16790759	16.2	1	1	0	0	0	0	0	0	0	100000000	8	1	0	56	0	0	50000	4.69897	112	56	5.5	0.75	2	5	28	2006	16790759	Thomas Todd
	16790759		2	1	0	0	0	0	0	0	0	100000000	8	1	0	56	0	0	50000	4.69897	112	56	5.1	1.15	2	5	28	2006	16790759	Denise
	16790759		18	1	0	0	0	14	0	0	0	100000000	8	1	0	56	0	0	50000	4.69897	112	56	5.1	1.15	2	15	28	2006	16790759	Denise
55	16339067	18.2	1	1	0	0	0	0	0	0	0	400000000	8.60206	1	0	42	0	0	20000	4.30103	77	42	4.25	1.1	2	5	14	2005	16339067	Thomas Todd
56	16339067	18.3	1	1	1	0	0	0	0	0	0	4000000000	9.60206	1	0	42	0	0	20000	4.30103	77	42	4.5	0.85	2	5	14	2005	16339067	Thomas Todd
57	16339067	18.4	1	1	2	0	0	0	0	0	0	4000000000	9.60206	1	0	42	0	0	20000	4.30103	77	42	5.4	-0.05	0	5	14	2005	16339067	Thomas Todd
58	15972510	19.3	1	1	0	0	0	0	0	0	0	100000000	8	1	0	60	2	0	200000	5.30103	100	40	5.17	1.13	2	5	15	2005	15972510	Thomas Todd
59	15327798	20.2	1	1	0	0	0	0	0	0	0	300000000	8.47712	1	0	42	0	0	30000	4.47712	91	49	4.25	1	2	5	14	2004	15327798	Thomas Todd
60	15327798	20.3	1	1	0	0	1	0	0	0	0	500000000	8.69897	1	0	42	0	0	30000	4.47712	91	49	2.5	2.75	2	5	14	2004	15327798	Thomas Todd
61	15327798	20.4	1	1	0	0	0	4	0	0	0	250000000	8.39794	1	0	42	0	0	30000	4.47712	91	49	1.5	3.75	2	5	14	2004	15327798	Thomas Todd
62	15327798	20.5	1	1	0	0	1	4	0	0	0	280000000	8.44716	1	0	42	0	0	30000	4.47712	91	49	1.5	3.75	2	5	14	2004	15327798	Thomas Todd
63	15327798	20.2	1	1	0	0	0	0	0	0	0	300000000	8.47712	1	0	42	2	0	24000	4.38021	91	49	4.25	1.25	2	5	14	2004	15327798	Thomas Todd
64	15327798	20.3	1	1	0	0	1	0	0	0	0	500000000	8.69897	1	0	42	2	0	24000	4.38021	91	49	4.5	1	2	5	14	2004	15327798	Thomas Todd
65	15327798	20.4	1	1	0	0	0	4	0	0	0	250000000	8.39794	1	0	42	2	0	24000	4.38021	91	49	2.5	3	2	5	14	2004	15327798	Thomas Todd
66	15327798	20.5	1	1	0	0	1	4	0	0	0	280000000	8.44716	1	0	42	2	0	24000	4.38021	91	49	1.75	3.75	2	5	14	2004	15327798	Thomas Todd
67	12933826	21.2	1	1	0	0	0	0	0	0	0	200000000	8.30103	1	0	50	0	0	10000	4	85	35	3.77	2.22	2	6	14	2003	12933826	Thomas Todd
68	12761107	22.3	1	1	0	0	0	0	0	0	0	100000000	8	1	0	56	0	0	50000	4.69897	84	28	4.87	0.94	0	5	14	2003	12761107	Thomas Todd
69	12761107	22.3	1	1	0	0	0	0	0	0	0	100000000	8	1	0	56	4	0	80000	4.90309	84	28	2.1	3.11	2	5	14	2003	12761107	Thomas Todd
70	12414168	23.2	1	1	0	0	0	0	0	0	0	400000000	8.60206	1	0	40	0	0	20000	4.30103	82	42	4.6	1	2	5	14	2002	12414168	Thomas Todd
71	12414168	23.3	1	1	0	0	1	0	0	0	0	400000000	8.60206	1	0	40	0	0	20000	4.30103	82	42	3.5	2.1	2	5	14	2002	12414168	Thomas Todd
72	12414168	23.5	1	1	0	0	1	0	0	0	0	400000000	8.60206	1	0	40	0	0	20000	4.30103	82	42	3.7	1.9	2	5	14	2002	12414168	Thomas Todd
73	12183550	24.2	1	1	0	0	0	0	0	0	0	100000	5	1	0	49	0	0	100000	5	91	42	6.54	0.84	2	8	14	2002	12183550	Thomas Todd
	12183550		19	1	0	0	0	16	0	0	0	100000	5	1	0	49	0	0	100000	5	91	42	4.64	2.74	2	8	14	2002	12183550	Denise
	12184550		2	1	0	0	0	0	0	0	0	100000	5	1	0	49	0	0	100000	5	91	42	5.94	1.44	2	8	14	2002	12183550	Denise
74	10858205	25.2	1	1	0	0	0	0	0	0	0	300000000	8.47712	1	0	42	0	0	30000	4.47712	91	49	4.5	1	2	5	14	2002	10858205	Thomas Todd
75	10858205	25.3	1	1	0	0	0	4	0	0	0	250000000	8.39794	1	0	42	0	0	30000	4.47712	91	49	4.5	1	2	5	14	2002	10858205	Thomas Todd
76	10816476	26.2	1	1	0	0	0	0	0	0	0	400000000	8.60206	1	0	35	0	0	20000	4.30103	77	42	4.5	1.25	2	3	14	2000	10816476	Thomas Todd
77	10670567	27.2	1	1	0	0	0	0	0	0	0	200000000	8.30103	1	0	60	0	0	10000	4	95	35	3.58	1.85	2	5	14	2000	10670567	Thomas Todd
78	9916121	28.2	1	1	0	0	0	0	0	0	0	200000000	8.30103	1	0	60	0	0	10000	4	95	35	5.51	2.18	2	10	14	1999	9916121	Thomas Todd
79	9208200	29.2	1	1	0	0	0	0	0	0	0	5000000	6.69897	1	1	84	0	0	30000	4.47712	168	84	6	1	2	8	14	1997	9208200	Thomas Todd
80	9208200	29.3	1	1	0	0	0	0	0	0	0	500000000	8.69897	1	1	84	0	0	30000	4.47712	168	84	5.5	1.5	2	8	14	1997	9208200	Thomas Todd
81	9208200	29.2	1	1	0	0	0	0	0	0	0	5000000	6.69897	1	1	84	0	0	30000	4.47712	196	112	5.2	1.3	2	8	14	1997	9208200	Thomas Todd
82	9208200	29.3	1	1	0	0	0	0	0	0	0	500000000	8.69897	1	1	84	0	0	30000	4.47712	196	112	4	2.5	2	8	14	1997	9208200	Thomas Todd
83	9208200	29.2	1	1	0	0	0	0	0	0	0	5000000	6.69897	1	1	84	0	0	30000	4.47712	224	140	6	1.1	2	8	14	1997	9208200	Thomas Todd
84	9208200	29.3	1	1	0	0	0	0	0	0	0	500000000	8.69897	1	1	84	0	0	30000	4.47712	224	140	6.2	0.9	2	8	14	1997	9208200	Thomas Todd
85	18836016	30.2	1	1	0	0	0	0	1	0	0	400000000	8.60206	1	0	40	0	0	40000	4.60206	75	35	4	1.3	2	10	14	2008	18836016	Thomas Todd
86	18981242	33.4	1	1	0	0	0	0	0	0	1	500000000	8.69897	1	0	60	0	1	300000000	8.47712	90	30	3.9	1.51	2	5	38	2009	18981242	Thomas Todd
87	7806364	10.2	2	1	0	0	0	0	0	0	0	5000000	6.69897	1	1	84	0	0	30000	4.47712	168	84	4.25	2.5	2	8	14	1995	7806364	Thomas Todd
88	7806364	10.2	2	1	0	0	0	0	0	0	0	5000000	6.69897	1	1	84	0	0	30000	4.47712	196	112	4.5	1.5	2	8	14	1995	7806364	Thomas Todd
89	7806364	10.2	2	1	0	0	0	0	0	0	0	5000000	6.69897	1	1	84	0	0	30000	4.47712	224	140	5.75	1.25	2	8	14	1995	7806364	Thomas Todd
90	16790759	16.3	2	1	0	0	0	0	0	0	0	100000000	8	1	0	56	0	0	50000	4.69897	112	56	5.25	1	2	5	28	2006	16790759	Thomas Todd
91	16439039	17.2	2	1	0	0	0	0	0	0	2	100000	5	1	0	63	0	0	50000	4.69897	91	28	2.44	3.19	2	10	14	2006	16439039	Thomas Todd
92	12761107	22.2	2	1	0	0	0	0	0	0	2	100000	5	1	0	56	0	0	50000	4.69897	84	28	2.32	3.49	2	5	14	2003	12761107	Thomas Todd
93	12761107	22.2	2	1	0	0	0	0	0	0	2	100000	5	1	0	56	4	0	80000	4.90309	84	28	2.09	3.12	2	5	14	2003	12761107	Thomas Todd
94	12183550	24.3	2	1	0	0	0	0	0	0	0	100000	5	1	0	49	0	0	100000	5	91	42	5.94	1.44	2	5	14	2002	12183550	Thomas Todd
95	19047401	32.2	2	1	0	0	0	0	0	0	0	100000	5	1	0	63	0	0	100000	5	203	140	1.5	5	2	5	7	2009	19047401	Thomas Todd
96	19047401	32.4	2	1	0	0	0	1	0	0	0	100000	5	1	0	63	0	0	100000	5	203	140	3.5	3	2	5	7	2009	19047401	Thomas Todd
97	18981242	33.2	2	1	0	0	0	0	0	0	6	1200000000	9.07918	1	0	60	0	0	40000	4.60206	90	30	2.9	2.13	2	5	28	2009	18981242	Thomas Todd
98	18981242	33.5	2	1	0	0	0	0	0	0	6	1200000000	9.07918	1	0	60	1	1	13000000000	10.1139	90	30	4.27	1.2	2	5	28	2009	18981242	Thomas Todd
99	17686554	34.3	2	1	0	0	0	0	0	0	0	10000	4	1	0	63	0	0	40000	4.60206	93	30	3.56	1.66	2	5	30	2007	17686554	Thomas Todd
100	17570767	35.2	2	1	0	0	0	0	3	0	0	5000000	6.69897	3			0	4	5000000	6.69897		42	3.56	2.87	2	10	28	2007	17570767	Thomas Todd
101	14573645	36.3	2	1	0	0	0	0	0	0	0	500000	5.69897	1	0	63	0	0	500000	5.69897	119	56	2.95	1.78	2	5	28	2003	14573645	Thomas Todd
102	12171297	37.2	2	1	0	0	0	0	0	0	3	50000	4.69897	1	0	56	0	0	100000	5	70	14	4.5	2.5	2	8	14	2002	12171297	Thomas Todd
103	12079742	38.2	2	1	0	0	0	0	0	0	0	100000	5	1	0	35	0	0	50000	4.69897	105	70	5.46	1.65	2	10	14	2002	12079742	Thomas Todd
104	11553569	39.2	2	1	0	0	0	0	0	0	0	50000	4.69897	3	0	42	1	0	50000	4.69897	70	28	2.5	2.54	2	4	28	2001	11553569	Thomas Todd
105	11401996	40.2	2	1	0	0	0	0	0	0	0	10000	4	1	0	63	0	0	1000000000	9	119	56	6.44	2.16	2	5	7	2001	11401996	Thomas Todd
106	11401996	40.2	2	1	0	0	0	0	0	0	0	10000	4	1	0	63	0	0	10000000	7	119	56	3.52	3.05	2	5	7	2001	11401996	Thomas Todd
107	11401996	40.2	2	1	0	0	0	0	0	0	0	10000	4	1	0	63	0	0	100000	5	119	56	2	4.55	2	5	7	2001	11401996	Thomas Todd
108	9784574	40.2	2	1	0	0	0	0	1	0	2	100000	5	1	0	42	1	0	200000	5.30103	72	30	3	1.5	2	12	14	1998	9784574	Thomas Todd
109	9784574	40.3	2	1	0	0	0	3	1	0	2	100000	5	1	0	42	1	0	200000	5.30103	72	30	2.75	1.75	2	12	14	1998	9784574	Thomas Todd
110	2123586	41.2	2	1	0	0	0	0	1	0	2	100000	5	1	0	40	1	0	200000	5.30103	95	45	1.35	3.27	2	12	15	1990	2123586	Thomas Todd
111	2123586	41.2	2	1	0	0	0	0	1	0	2	100000	5	1	0	40	6	0	10000	4	95	45	2.61	2.51	2	12	15	1990	2123586	Thomas Todd
112	2123586	41.2	2	1	0	0	0	0	1	0	2	100000	5	1	0	40	7	0	30000	4.47712	95	45	1.78	3.11	2	12	15	1990	2123586	Thomas Todd
113	2123586	41.2	2	1	0	0	0	0	1	0	2	100000	5	1	0	40	1	0	240000	5.38021	190	150	2	2.54	2	12	15	1990	2123586	Thomas Todd
114	2123586	41.2	2	1	0	0	0	0	1	0	2	100000	5	1	0	40	6	0	12000	4.07918	190	150	2.46	2.69	2	12	15	1990	2123586	Thomas Todd
115	2123586	41.2	2	1	0	0	0	0	1	0	2	100000	5	1	0	40	7	0	40000	4.60206	190	150	1.93	2.86	2	12	15	1990	2123586	Thomas Todd
116	2844673	42.2	2	1	0	0	0	0	0	0	2	50000	4.69897	1	0	42	0	4	50000	4.69897	77	35	4.53	1.86	2	6	7	1988	2844673	Thomas Todd
117	3089933	43.2	2	1	0	0	0	0	0	0	0	29	1.4624	1	0	42	0	0	50000	4.69897	84	42	3.68	2.52	2	5	7	1986	3089933	Thomas Todd
118	3089933	43.3	2	1	0	0	0	0	0	0	0	290	2.4624	1	0	42	0	0	50000	4.69897	84	42	4.81	1.39	2	5	7	1986	3089933	Thomas Todd
119	3089933	43.4	2	1	0	0	0	0	0	0	0	2900	3.4624	1	0	42	0	0	50000	4.69897	84	42	4.27	1.93	2	5	7	1986	3089933	Thomas Todd
120	3089933	43.5	2	1	0	0	0	0	0	0	0	29000	4.4624	1	0	42	0	0	50000	4.69897	84	42	2.91	3.19	2	5	7	1986	3089933	Thomas Todd
121	3089933	43.7	2	1	0	0	0	0	0	0	2	50000	4.69897	1	0	42	0	4	50000	4.69897	84	14	5.88	0.82	2	5	7	1986	3089933	Thomas Todd
122	3089933	43.9	2	1	0	0	0	0	0	0	2	50000	4.69897	1	0	42	0	4	50000	4.69897	84	28	4.93	1.65	2	5	7	1986	3089933	Thomas Todd
123	3089933	43.92	2	1	0	0	0	0	0	0	2	50000	4.69897	1	0	42	0	4	50000	4.69897	84	42	4.27	2.44	2	5	7	1986	3089933	Thomas Todd
124	12119140	8.2	3	1	0	0	0	0	0	0	0	500000000	8.69897	1	1	70	3	0	500000	5.69897	84	14	4.07	2.06	2	5	14	2002	12119140	Thomas Todd
125	15972510	19.2	3	1	0	0	0	0	0	0	2	100000	5	1	0	60	2	0	200000	5.30103	100	40	3.8	2.5	2	5	15	2005	15972510	Thomas Todd
126	9784574	40.2	3	1	0	0	0	0	1	0	2	100000	5	1	0	42	6	0	10000	4	72	30	3	1.5	2	6	56	1998	9784574	Thomas Todd
127	9784574	40.3	3	1	0	0	0	3	1	0	2	100000	5	1	0	42	6	0	10000	4	72	30	2.25	2.5	2	6	56	1998	9784574	Thomas Todd
128	9784574	40.2	2	1	0	0	0	0	1	0	2	100000	5	1	0	42	1	0	200000	5.30103	72	30	3	1.7	2	6	56	1998	9784574	Thomas Todd
129	9784574	40.3	2	1	0	0	0	3	1	0	2	100000	5	1	0	42	1	0	200000	5.30103	72	30	3.5	1.2	2	6	56	1998	9784574	Thomas Todd
130	2123586	41.3	3	1	0	0	0	0	1	0	2	80000	4.90309	1	0	40	1	0	200000	5.30103	95	45	1.75	2.87	2	12	15	1990	2123586	Thomas Todd
131	2123586	41.3	3	1	0	0	0	0	1	0	2	100000	5	1	0	40	6	0	10000	4	95	45	1.92	3.2	2	12	15	1990	2123586	Thomas Todd
132	2123586	41.3	3	1	0	0	0	0	1	0	2	100000	5	1	0	40	7	0	30000	4.47712	95	45	2.29	2.6	2	12	15	1990	2123586	Thomas Todd
133	2123586	41.3	3	1	0	0	0	0	1	0	2	100000	5	1	0	40	1	0	240000	5.38021	190	150	2.26	2.28	2	12	15	1990	2123586	Thomas Todd
134	2123586	41.3	3	1	0	0	0	0	1	0	2	100000	5	1	0	40	6	0	12000	4.07918	190	150	2	3.15	2	12	15	1990	2123586	Thomas Todd
135	2123586	41.3	3	1	0	0	0	0	1	0	2	100000	5	1	0	40	7	0	40000	4.60206	190	150	1.76	3.03	2	12	15	1990	2123586	Thomas Todd
136	12761107	22.5	4	1	0	0	0	5	0	0	0	100000000	8	1	0	56	0	0	50000	4.69897	84	28	3.27	2.54	2	5	14	2003	12761107	Thomas Todd
137	12761107	22.5	4	1	0	0	0	5	0	0	0	100000000	8	1	0	56	4	0	80000	4.90309	84	28	0.61	4.6	2	5	14	2003	12761107	Thomas Todd
138	14573645	36.2	4	1	0	0	0	2	0	0	0	10000000	7	1	0	63	0	0	500000	5.69897	119	56	2.8	1.93	2	5	28	2003	14573645	Thomas Todd
139	18981242	33.3	5	1	0	2	0	0	0	0	2	800000000	8.90309	1	0	60	1	0	40000	4.60206	90	30	2.88	2.02	2	5	28	2009	18981242	Thomas Todd
140	17686554	34.2	5	1	0	2	0	0	0	0	2	800000000	8.90309	1	0	63	0	0	40000	4.60206	93	30	3.12	2.19	2	5	30	2007	17686554	Thomas Todd
141	2123586	41.4	6	1	0	0	0	0	1	0	2	500	2.69897	1	0	40	1	0	200000	5.30103	95	45	2.12	2.5	2	6	15	1990	2123586	Thomas Todd
142	2123586	41.5	6	1	0	0	0	0	1	0	2	50000	4.69897	1	0	40	1	0	200000	5.30103	95	45	1.94	2.68	2	6	15	1990	2123586	Thomas Todd
143	2123586	41.6	6	1	0	0	0	0	1	0	2	5000000	6.69897	1	0	40	1	0	200000	5.30103	95	45	1.47	3.15	2	6	15	1990	2123586	Thomas Todd
144	2123586	41.4	6	1	0	0	0	0	1	0	2	100000	5	1	0	40	6	0	10000	4	95	45	1.97	3.15	2	6	15	1990	2123586	Thomas Todd
145	2123586	41.4	6	1	0	0	0	0	1	0	2	100000	5	1	0	40	7	0	30000	4.47712	95	45	1.82	3.07	2	6	15	1990	2123586	Thomas Todd
146	2123586	41.4	6	1	0	0	0	0	1	0	2	100000	5	1	0	40	1	0	240000	5.38021	190	150	1.93	2.61	2	6	15	1990	2123586	Thomas Todd
147	2123586	41.4	6	1	0	0	0	0	1	0	2	100000	5	1	0	40	6	0	12000	4.07918	190	150	3.29	1.86	2	6	15	1990	2123586	Thomas Todd
148	2123586	41.4	6	1	0	0	0	0	1	0	2	100000	5	1	0	40	7	0	40000	4.60206	190	150	2.11	2.68	2	6	15	1990	2123586	Thomas Todd
149	12079742	38.3	7	1	0	0	0	0	0	0	0	100000	5	1	0	35	0	0	50000	4.69897	105	70	6.15	0.96	2	10	14	2002	12079742	Thomas Todd
154	17894637		1	1	0	0	0	0	0	0	0	10000000	7	1	1	70	0	0	64000	4.80618	84	14	6.5	0.4	0	10	14	2007	17894637	Samantha
155	17894637		1	1	0	0	0	0	0	0	0	10000000	7	1	1	70	0	5	1760000000	9.24551	84	14	6.4	-0.1	0	5	14	2007	17894637	Samantha
156	17681650		2	1	0	0	0	0	3	0	0	5000000	6.69897	1	0	56	0	4	5000000	6.69897	98	42	3.44	2.97	2	10	28	2007	17681650	Samantha
157	17664263		4	1	0	0	0	9	0	0	0	1000000	6	1	0	56	0	5	5000000000	9.69897	196	140	2.4	2.02	2	5	28	2007	17664263	Samantha
158	17664263		4	1	0	0	0	10	0	0	0	1000000	6	1	0	56	0	5	5000000000	9.69897	196	140	3.4	0.86	2	5	28	2007	17664263	Samantha
159	17664263		4	1	0	0	0	11	0	0	0	1000000	6	1	0	56	0	5	5000000000	9.69897	196	140	4.5	-0.06	0	5	28	2007	17664263	Samantha
160	17664263		4	1	0	0	0	9	0	0	0	1000000	6	1	0	56	2	5	5000000000	9.69897	196	140	1.16	4.25	2	5	28	2007	17664263	Samantha
161	17664263		8	1	0	0	0	9	0	0	0	1000000	6	1	0	56	2	5	5000000000	9.69897	196	140	1.42	3.99	2	5	28	2007	17664263	Samantha
162	17664263		8	1	0	0	0	10	0	0	0	1000000	6	1	0	56	2	5	5000000000	9.69897	196	140	4.5	0.92	0	5	28	2007	17664263	Samantha
163	17664263		8	1	0	0	0	11	0	0	0	1000000	6	1	0	56	2	5	5000000000	9.69897	196	140	3.8	1.59	2	5	28	2007	17664263	Samantha
164	17664263		8	1	0	0	0	9	0	0	0	1000000	6	1	0	56	0	5	5000000000	9.69897	196	140	1.3	3.13	2	5	28	2007	17664263	Samantha
	17664263		20	1	0	0	0	15	0	0	0	1000000	6	1	0	56	0	5	5000000000	9.69897	196	140	4.5	1	0	5	28	2007	17664263	Denise
	17664263		20	1	0	0	0	15	0	0	0	1000000	6	1	0	56	2	5	5000000000	9.69897	196	140	4	1.5	2	5	28	2007	17664263	Denise
165	17428946		5	4	3	2	0	0	0	0	2	800000000	8.90309	1	0	56	4	4	100000	5	86	30	5.15	2.25	2	8	14	2007	17428946	Samantha
166	17428946		5	4	3	2	0	0	0	0	2	800000000	8.90309	1	0	56	6	4	100000	5	86	30	3.2	2.56	2	8	21	2007	17428946	Samantha
167	17049676		3	0	0	0	0	0	0	0	2	200000	5.30103	1	1	116	2	0	10000	4	146	30	1.1	3.63	2	5	7	2007	17049676	Samantha
168	16790778		4	1	0	0	0	9	0	0	0	1000000	6	1	0	42	0	0	10000	4	126	84	1.5	4.7	2	8	7	2006	16790778	Samantha
169	16790778		4	1	0	0	0	10	0	0	0	1000000	6	1	0	42	0	0	10000	4	126	84	4.7	1.5	2	8	7	2006	16790778	Samantha
170	16790778		4	1	0	0	0	11	0	0	0	1000000	6	1	0	42	0	0	10000	4	126	84	5.3	0.9	2	8	7	2006	16790778	Samantha
171	16790778		2	1	0	0	0	0	0	0	0	1000000	6	1	0	42	0	0	10000	4	126	84	1.9	4.3	2	8	7	2006	16790778	Samantha
172	16790778		4	1	0	0	0	9	0	0	0	1000000	6	1	0	42	0	0	10000	4	154	112	0.69	4.7	2	8	7	2006	16790778	Samantha
173	16790778		4	1	0	0	0	10	0	0	0	1000000	6	1	0	42	0	0	10000	4	154	112	4.49	0.9	2	8	7	2006	16790778	Samantha
174	16790778		4	1	0	0	0	11	0	0	0	1000000	6	1	0	42	0	0	10000	4	154	112	4.49	0.9	2	8	7	2006	16790778	Samantha
175	16790778		2	1	0	0	0	0	0	0	0	1000000	6	1	0	42	0	0	10000	4	154	112	0.99	4.4	2	8	7	2006	16790778	Samantha
176	16790778		4	1	0	0	0	9	0	0	0	1000000	6	1	0	42	0	0	10000	4	182	140	1.1	4.5	2	8	7	2006	16790778	Samantha
177	16790778		4	1	0	0	0	10	0	0	0	1000000	6	1	0	42	0	0	10000	4	182	140	3.8	1.8	2	8	7	2006	16790778	Samantha
178	16790778		4	1	0	0	0	11	0	0	0	1000000	6	1	0	42	0	0	10000	4	182	140	5.53	0.07	2	8	7	2006	16790778	Samantha
179	16790778		2	1	0	0	0	0	0	0	0	1000000	6	1	0	42	0	0	10000	4	182	140	1.3	4.3	2	8	7	2006	16790778	Samantha
180	16790778		8	1	0	0	0	9	0	0	0	1000000	6	1	0	42	2	0	10000	4	126	84	2	3.7	2	8	7	2006	16790778	Samantha
181	16790778		8	1	0	0	0	10	0	0	0	1000000	6	1	0	42	2	0	10000	4	126	84	3.8	1.9	2	8	7	2006	16790778	Samantha
182	16790778		8	1	0	0	0	11	0	0	0	1000000	6	1	0	42	2	0	10000	4	126	84	4.2	1.5	2	8	7	2006	16790778	Samantha
183	16790778		3	1	0	0	0	0	0	0	0	1000000	6	1	0	42	2	0	10000	4	126	84	3.3	2.4	2	8	7	2006	16790778	Samantha
184	16790778		8	1	0	0	0	9	0	0	0	1000000	6	1	0	42	2	0	10000	4	154	112	1.1	5.2	2	8	7	2006	16790778	Samantha
185	16790778		8	1	0	0	0	10	0	0	0	1000000	6	1	0	42	2	0	10000	4	154	112	2.9	3.4	2	8	7	2006	16790778	Samantha
186	16790778		8	1	0	0	0	11	0	0	0	1000000	6	1	0	42	2	0	10000	4	154	112	2.9	3.4	2	8	7	2006	16790778	Samantha
187	16790778		3	1	0	0	0	0	0	0	0	1000000	6	1	0	42	2	0	10000	4	154	112	2.6	3.7	2	8	7	2006	16790778	Samantha
188	16790778		8	1	0	0	0	9	0	0	0	1000000	6	1	0	42	2	0	10000	4	182	140	1.4	4.7	2	8	7	2006	16790778	Samantha
189	16790778		8	1	0	0	0	10	0	0	0	1000000	6	1	0	42	2	0	10000	4	182	140	3.3	2.8	2	8	7	2006	16790778	Samantha
190	16790778		8	1	0	0	0	11	0	0	0	1000000	6	1	0	42	2	0	10000	4	182	140	2	4.1	2	8	7	2006	16790778	Samantha
191	16790778		3	1	0	0	0	0	0	0	0	1000000	6	1	0	42	2	0	10000	4	182	140	1.7	4.4	2	8	7	2006	16790778	Samantha
192	16790778		8	1	0	0	0	9	0	0	0	1000000	6	1	0	42	0	0	10000	4	154	112	1.6	4.2	2	5	7	2006	16790778	Samantha
193	16790778		8	1	0	0	0	10	0	0	0	1000000	6	1	0	42	0	0	10000	4	154	112	2.5	3.3	2	5	7	2006	16790778	Samantha
194	16790778		8	1	0	0	0	11	0	0	0	1000000	6	1	0	42	0	0	10000	4	154	112	4.2	1.6	2	5	7	2006	16790778	Samantha
195	16790778		4	1	0	0	0	9	0	0	0	1000000	6	1	0	42	2	0	10000	4	154	112	1.4	5.1	2	5	7	2006	16790778	Samantha
196	16790778		4	1	0	0	0	10	0	0	0	1000000	6	1	0	42	2	0	10000	4	154	112	4.4	2.1	2	5	7	2006	16790778	Samantha
197	16790778		4	1	0	0	0	11	0	0	0	1000000	6	1	0	42	2	0	10000	4	154	112	5.1	1.4	2	5	7	2006	16790778	Samantha
	16790778		20	1	0	0	0	15	0	0	0	1000000	6	1	0	42	0	0	10000	4	126	84	5	1.2	2	5	7	2006	16790778	Denise
	16790778		20	1	0	0	0	15	0	0	0	1000000	6	1	0	42	0	0	10000	4	154	112	4.5	1.3	2	5	7	2006	16790778	Denise
	16790778		20	1	0	0	0	15	0	0	0	1000000	6	1	0	42	0	0	10000	4	182	140	5.5	0	0	5	7	2006	16790778	Denise
	16790778		20	1	0	0	0	15	0	0	0	1000000	6	1	0	42	2	0	10000	4	126	84	4	2.8	2	5	7	2006	16790778	Denise
	16790778		20	1	0	0	0	15	0	0	0	1000000	6	1	0	42	2	0	10000	4	154	112	3	3.5	2	5	7	2006	16790778	Denise
	16790778		20	1	0	0	0	15	0	0	0	1000000	6	1	0	42	2	0	10000	4	182	140	2.5	3.7	2	5	7	2006	16790778	Denise
198	16481077		3	1	0	0	0	0	0	0	2	50000	4.69897	1	0	63	6	0	10000	4	119	56	3.89	2.37	2	5	14	2006	16481077	Samantha
199	16446171		1	1	0	0	0	0	0	0	0	200000000	8.30103	1	0	42	0	0	10000	4	70	28	4.9	2.2	2	6	14	2006	16446171	Samantha
200	15908354		1	1	0	0	0	0	0	0	0	200000000	8.30103	1	0	42	0	0	10000	4	84	42	1.17	1.9	2	6	14	2005	15908354	Samantha
201	15736854		3	1	0	0	0	0	0	0	0	100000	5	1	0	49	2	0	50000	4.69897	80	45	3.71	1.54	2	12	15	2005	15736854	Samantha
202	15736854		3	1	0	0	0	0	0	0	0	100000	5	1	0	49	2	0	50000	4.69897	80	45	3.66	1.59	2	12	30	2005	15736854	Samantha
203	15327798		1	1	0	0	1	0	0	0	0	500000000	8.69897	1	0	42	0	0	30000	4.47712	91	49	2.5	2.9	2	5	14	2004	15327798	Samantha
204	15327798		1	1	0	0	0	4	0	0	0	250000000	8.39794	1	0	42	0	0	30000	4.47712	91	49	0	5.2	2	5	14	2004	15327798	Samantha
205	15327798		1	1	0	0	1	4	0	0	0	28000000	7.44716	1	0	42	0	0	30000	4.47712	91	49	0	5.2	2	5	14	2004	15327798	Samantha
206	15327798		1	1	0	0	0	0	0	0	0	300000000	8.47712	1	0	42	2	0	24000	4.38021	91	49	4.4	1.3	2	5	14	2004	15327798	Samantha
207	15327798		1	1	0	0	1	0	0	0	0	500000000	8.69897	1	0	42	2	0	24000	4.38021	91	49	4.2	1.5	2	5	14	2004	15327798	Samantha
208	15327798		1	1	0	0	0	4	0	0	0	250000000	8.39794	1	0	42	2	0	24000	4.38021	91	49	2.7	3	2	5	14	2004	15327798	Samantha
209	15327798		1	1	0	0	1	4	0	0	0	28000000	7.44716	1	0	42	2	0	24000	4.38021	91	49	1.7	4	2	5	14	2004	15327798	Samantha
210	15327798		1	1	0	0	0	0	0	0	0	300000000	8.47712	1	0	42	2	0	24000	4.38021	91	49	4.2	1	2	5	14	2004	15327798	Samantha
211	15327798		1	1	0	0	1	0	0	0	0	500000000	8.69897	1	0	42	2	0	24000	4.38021	91	49	3.9	1.3	2	5	14	2004	15327798	Samantha
212	15327798		1	1	0	0	0	4	0	0	0	250000000	8.39794	1	0	42	2	0	24000	4.38021	91	49	1.8	3.4	2	5	14	2004	15327798	Samantha
213	15327798		1	1	0	0	1	4	0	0	0	28000000	7.44716	1	0	42	2	0	24000	4.38021	91	49	1.6	3.6	2	5	14	2004	15327798	Samantha
214	8723881		14	1	0	0	0	0	0	0	7	50000	4.69897	1	0	63	2	4	50000	4.69897	119	56	4.42	2.37	2	5	14	1996	8723881	Samantha
215	8723881		15	1	0	0	0	0	0	0	7	50000	4.69897	1	0	63	2	4	50000	4.69897	119	56	4.15	2.64	2	5	14	1996	8723881	Samantha
216	8723881		1	1	0	0	0	0	0	0	0	300000000	8.47712	1	0	63	2	4	50000	4.69897	119	56	4.94	1.85	2	5	14	1996	8723881	Samantha
217	8723881		3	1	0	0	0	0	0	0	7	50000	4.69897	1	0	63	2	4	50000	4.69897	119	56	2.91	3.87	2	5	14	1996	8723881	Samantha
218	8723881		14	1	0	0	0	0	0	0	7	50000	4.69897	1	0	63	0	4	50000	4.69897	119	56	5.4	1.26	2	5	14	1996	8723881	Samantha
219	8723881		15	1	0	0	0	0	0	0	7	50000	4.69897	1	0	63	0	4	50000	4.69897	119	56	5.25	1.41	2	5	14	1996	8723881	Samantha
220	8723881		1	1	0	0	0	0	0	0	0	300000000	8.47712	1	0	63	0	4	50000	4.69897	119	56	5.78	0.88	2	5	14	1996	8723881	Samantha
221	8723881		2	1	0	0	0	0	0	0	7	5000	3.69897	1	0	63	0	4	50000	4.69897	119	56	3.42	3.24	2	5	14	1996	8723881	Samantha
222	8723881		14	1	0	0	0	0	0	0	7	50000	4.69897	1	0	63	11	4	50000	4.69897	119	56	5.28	1.94	2	5	14	1996	8723881	Samantha
223	8723881		15	1	0	0	0	0	0	0	7	50000	4.69897	1	0	63	11	4	50000	4.69897	119	56	5.03	2.19	2	5	14	1996	8723881	Samantha
224	8723881		1	1	0	0	0	0	0	0	0	300000000	8.47712	1	0	63	11	4	50000	4.69897	119	56	6.4	0.82	2	5	14	1996	8723881	Samantha
225	8723881		2	1	0	0	0	0	0	0	7	50000	4.69897	1	0	63	11	4	50000	4.69897	119	56	3.95	3.27	2	5	14	1996	8723881	Samantha
226	8723881		14	1	0	0	0	0	0	0	7	50000	4.69897	1	0	63	12	4	50000	4.69897	119	56	4.81	1.72	2	5	14	1996	8723881	Samantha
227	8723881		15	1	0	0	0	0	0	0	7	50000	4.69897	1	0	63	12	4	50000	4.69897	119	56	3.86	2.67	2	5	14	1996	8723881	Samantha
228	8723881		1	1	0	0	0	0	0	0	0	300000000	8.47712	1	0	63	12	4	50000	4.69897	119	56	5.26	1.27	2	5	14	1996	8723881	Samantha
229	8723881		2	1	0	0	0	0	0	0	7	50000	4.69897	1	0	63	12	4	50000	4.69897	119	56	3.25	3.28	2	5	14	1996	8723881	Samantha
230	8723881		14	1	0	0	0	0	0	0	7	50000	4.69897	1	0	63	4	4	50000	4.69897	119	56	5.97	1.92	2	5	14	1996	8723881	Samantha
231	8723881		3	1	0	0	0	0	0	0	7	50000	4.69897	1	0	63	4	4	50000	4.69897	119	56	6.31	1.58	2	5	14	1996	8723881	Samantha
232	8723881		14	1	0	0	0	0	0	0	7	5000	3.69897	1	0	63	14	4	50000	4.69897	119	56	5.53	1.41	2	5	14	1996	8723881	Samantha
233	8723881		0	1	0	0	0	0	0	0	0	300000000	8.47712	1	0	63	14	4	50000	4.69897	119	56	5.74	1.2	2	5	14	1996	8723881	Samantha
234	8723881		2	1	0	0	0	0	0	0	7	50000	4.69897	1	0	63	14	4	50000	4.69897	119	56	3.16	3.78	2	5	14	1996	8723881	Samantha
235	8723881		14	1	0	0	0	0	0	0	7	50000	4.69897	1	0	63	15	4	50000	4.69897	119	56	5.65	1.84	2	5	14	1996	8723881	Samantha
236	8723881		0	1	0	0	0	0	0	0	0	300000000	8.47712	1	0	63	15	4	50000	4.69897	119	56	6.33	1.16	2	5	14	1996	8723881	Samantha
237	8723881		2	1	0	0	0	0	0	0	7	50000	4.69897	1	0	63	15	4	50000	4.69897	119	56	4.39	3.1	2	5	14	1996	8723881	Samantha
238	8723881		14	1	0	0	0	0	0	0	7	50000	4.69897	1	0	63	16	4	50000	4.69897	119	56	4.46	0.97	2	5	7	1996	8723881	Samantha
239	8723881		0	1	0	0	0	0	0	0	0	300000000	8.47712	1	0	63	16	4	50000	4.69897	119	56	4.7	0.73	2	5	7	1996	8723881	Samantha
240	8723881		2	1	0	0	0	0	0	0	7	50000	4.69897	1	0	63	16	4	50000	4.69897	119	56	3.91	1.52	2	5	7	1996	8723881	Samantha
241	8723881		14	1	0	0	0	0	0	0	7	50000	4.69897	1	0	63	17	4	50000	4.69897	119	56	4.45	1.85	2	5	7	1996	8723881	Samantha
242	8723881		0	1	0	0	0	0	0	0	0	300000000	8.47712	1	0	63	17	4	50000	4.69897	119	56	4.56	1.74	2	5	7	1996	8723881	Samantha
243	8723881		2	1	0	0	0	0	0	0	7	50000	4.69897	1	0	63	17	4	50000	4.69897	119	56	3.49	2.81	2	5	7	1996	8723881	Samantha
244	8723881		15	1	0	0	0	0	0	0	7	50000	4.69897	1	0	63	8	4	50000	4.69897	119	56	5.53	1.87	2	5	14	1996	8723881	Samantha
245	8723881		15	1	0	0	0	0	0	0	7	50000	4.69897	1	0	63	8	4	50000	4.69897	119	56	4.91	2.34	2	5	14	1996	8723881	Samantha
246	8723881		15	1	0	0	0	0	0	0	7	50000	4.69897	1	0	63	8	4	50000	4.69897	119	56	5.63	1.64	2	5	14	1996	8723881	Samantha
247	8723881		15	1	0	0	0	0	0	0	7	50000	4.69897	1	0	63	8	4	50000	4.69897	119	56	4.81	2.65	2	5	14	1996	8723881	Samantha
248	8723881		15	1	0	0	0	0	0	0	7	50000	4.69897	1	0	63	8	4	50000	4.69897	119	56	4.53	2.92	2	5	14	1996	8723881	Samantha
249	8723881		15	1	0	0	0	0	0	0	7	50000	4.69897	1	0	63	8	4	50000	4.69897	119	56	4.8	2.59	2	5	14	1996	8723881	Samantha
250	8723881		14	1	0	0	0	0	0	0	7	50000	4.69897	1	0	63	8	4	50000	4.69897	119	56	5.66	1.58	2	5	14	1996	8723881	Samantha
251	8723881		15	1	0	0	0	0	0	0	7	50000	4.69897	1	0	63	8	4	50000	4.69897	119	56	5.12	2.12	2	5	14	1996	8723881	Samantha
252	8723881		1	1	0	0	0	0	0	0	0	300000000	8.47712	1	0	63	8	4	50000	4.69897	119	56	6.38	0.86	2	5	14	1996	8723881	Samantha
253	8723881		2	1	0	0	0	0	0	0	7	50000	4.69897	1	0	63	8	4	50000	4.69897	119	56	4.24	3	2	5	14	1996	8723881	Samantha
254	21376799		1	5	0	0	3	0	0	0	0	380000000	8.57978	1	0	42	7	0	100000	5	84	42	4.5	1.4	2	5	14	2011	21376799	Asiyah
255	21376799		1	5	0	0	4	0	0	0	0	900000000	8.95424	1	0	42	7	0	100000	5	84	42	4.3	1.6	2	5	14	2011	21376799	Asiyah
256	21376799		1	5	0	0	5	0	0	0	0	820000000	8.91381	1	0	42	7	0	100000	5	84	42	4	1.9	2	5	14	2011	21376799	Asiyah
257	21376799		1	5	0	0	6	0	0	0	0	280000000	8.44716	1	0	42	7	0	100000	5	84	42	2.5	3.4	2	5	14	2011	21376799	Asiyah	p<0.0001
258	21316499		1	1	0	0	0	0	0	0	4	4000000000	9.60206	1	0	56	0	5	200000	5.30103	98	42	3	1	0	5	14	2011	21316499	Asiyah
259	21316499		1	1	0	0	1	0	0	0	4	4000000000	9.60206	1	0	56	0	5	200000	5.30103	98	42	2.93	1.07	0	5	14	2011	21316499	Asiyah
260	21316499		1	1	0	0	0	0	0	0	4	4000000000	9.60206	2	0	56	0	5	200000	5.30103	112	56	2.7	1	0	5	14	2011	21316499	Asiyah
261	21316499		1	1	0	0	1	0	0	0	4	4000000000	9.60206	2	0	56	0	5	200000	5.30103	112	56	2.79	0.91	0	5	14	2011	21316499	Asiyah
262	21316499		1	1	0	0	1	0	0	0	4	10000000	7	1	0	56	0	5	20000	4.30103	98	42	2.3	1.4	0	5	14	2011	21316499	Asiyah
263	21316499		1	1	0	0	1	0	0	0	4	100000000	8	1	0	56	0	5	20000	4.30103	98	42	2	1.7	0	5	14	2011	21316499	Asiyah
264	21316499		1	1	0	0	1	0	0	0	4	1000000000	9	1	0	56	0	5	20000	4.30103	98	42	2.18	1.52	0	5	14	2011	21316499	Asiyah
265	21316499		1	1	0	0	1	0	0	0	0	400000000	8.60206	1	0	56	0	5	20000	4.30103	98	42	2.7	1.08	0	5	14	2011	21316499	Asiyah
266	21316499		1	1	0	0	1	0	0	0	3	400000000	8.60206	1	0	56	0	5	20000	4.30103	98	42	2.78	1	0	5	14	2011	21316499	Asiyah
267	21316499		1	1	0	0	1	0	0	0	8	400000000	8.60206	1	0	56	0	5	20000	4.30103	98	42	2.78	1	0	5	14	2011	21316499	Asiyah
268	21316499		1	1	0	0	1	0	0	0	2	400000000	8.60206	1	0	56	0	5	20000	4.30103	98	42	2.9	0.88	0	5	14	2011	21316499	Asiyah
269	21316499		1	1	0	0	1	0	0	0	0	400000000	8.60206	2	0	56	0	5	20000	4.30103	112	56	2.78	1.22	0	8	14	2011	21316499	Asiyah	need to check again
270	21316499		1	1	0	0	1	0	0	0	0	400000000	8.60206	2	0	56	0	5	20000	4.30103	112	56	2.3	0.49	2	8	14	2011	21316499	Asiyah
271	21316499		1	1	0	0	1	0	0	0	3	400000000	8.60206	2	0	56	0	5	20000	4.30103	112	56	2.78	1.12	0	8	14	2011	21316499	Asiyah
272	21316499		1	1	0	0	1	0	0	0	8	400000000	8.60206	2	0	56	0	5	20000	4.30103	112	56	2.9	1	0	6	14	2011	21316499	Asiyah
273	21316499		1	1	0	0	1	0	0	0	4	400000000	8.60206	2	0	56	0	5	20000	4.30103	112	56	2.3	0.6	0	6	14	2011	21316499	Asiyah
274	21316499		1	1	0	0	1	0	0	0	4	400000000	8.60206	2	0	56	0	5	20000	4.30103	112	56	2	1.9	0	6	14	2011	21316499	Asiyah
275	21316499		1	1	0	0	0	0	0	0	4	400000000	8.60206	2	0	56	0	5	20000	4.30103	112	42	2.78	-0.93	0	5	14	2011	21316499	Asiyah
276	21316499		1	1	0	0	0	4	0	0	4	400000000	8.60206	1	0	56	0	5	20000	4.30103	112	42	2.7	-0.85	0	5	14	2011	21316499	Asiyah
277	21316499		2	1	0	0	0	0	0	0	4	200000	5.30103	1	0	56	0	5	20000	4.30103	122	42	2.48	-0.63	0	5	14	2011	21316499	Asiyah	significant in lung
278	21264260		1	1	0	0	0	0	0	0	6	500000000	8.69897	3	1	70	0	8	300000000	8.47712	114	44	3.91	1.48	2	5	30	2010	21264260	Asiyah
279	21264260		2	1	0	0	0	0	0	0	0	10000	4	2	1	70	0	0	40000	4.60206	114	44	4.01	2.27	2	5	30	2010	21264260	Asiyah
280	21109033		9	4	1	0	0	0	0	0	0	100000000	8	2	0	42	0	0	30000	4.47712	84	42	3.32	2.95	2	5	14	2010	21109033	Asiyah
281	21109033		9	4	1	0	7	0	0	0	0	100000000	8	2	0	42	0	0	30000	4.47712	84	42	2.29	2.98	2	5	14	2010	21109033	Asiyah
282	21109033		9	4	1	0	1	0	0	0	0	100000000	8	2	0	42	0	0	30000	4.47712	84	42	3.24	2.03	2	5	14	2010	21109033	Asiyah
283	21109033		9	4	1	0	0	0	0	0	0	100000000	8	2	0	42	7	0	30000	4.47712	84	42	2.13	3.58	2	5	14	2010	21109033	Asiyah
284	21109033		9	4	1	0	7	0	0	0	0	100000000	8	2	0	42	7	0	30000	4.47712	84	42	2.15	3.56	2	5	14	2010	21109033	Asiyah
285	21109033		9	4	1	0	1	0	0	0	0	100000000	8	2	0	42	7	0	30000	4.47712	84	42	2.31	3.4	2	5	14	2010	21109033	Asiyah
286	21109033		9	4	1	0	0	0	0	0	0	100000000	8	2	0	42	2	0	30000	4.47712	84	42	3.62	2.04	2	5	14	2010	21109033	Asiyah
287	21109033		9	4	1	0	7	0	0	0	0	100000000	8	2	0	42	2	0	30000	4.47712	84	42	4.32	1.34	2	5	14	2010	21109033	Asiyah
288	21109033		9	4	1	0	1	0	0	0	0	100000000	8	2	0	42	2	0	30000	4.47712	84	42	3.33	2.33	2	5	14	2010	21109033	Asiyah
289	20194591		1	1	0	0	0	0	0	0	0	10000000	7	1	0	63	0	0	1000000	6	147	84	6.49	0.58	2	8	14	2010	20194591	Asiyah
290	20194591		2	1	0	0	0	0	0	0	0	100000	5	1	0	63	0	0	1000000	6	147	84	6.13	0.94	2	8	14	2010	20194591	Asiyah
291	20194591		4	1	0	0	0	12	0	0	0	100000	5	1	0	63	0	0	1000000	6	147	84	6.11	0.96	2	8	14	2010	20194591	Asiyah
292	20194591		1	1	0	0	0	0	3	0	0	10000000	7	1	0	63	0	0	1000000	6	147	84	5.9	0.76	2	8	14	2010	20194591	Asiyah
293	20194591		2	1	0	0	0	0	3	0	0	100000	5	1	0	63	0	0	1000000	6	147	84	4.93	1.73	2	8	14	2010	20194591	Asiyah
294	20194591		4	1	0	0	0	12	3	0	0	100000	5	1	0	63	0	0	1000000	6	147	84	5.3	1.36	2	8	14	2010	20194591	Asiyah
295	20194591		1	1	0	0	0	0	5	0	0	10000000	7	1	0	63	0	0	1000000	6	147	84	5.42	1.97	2	8	14	2010	20194591	Asiyah
296	20194591		2	1	0	0	0	0	5	0	0	100000	5	1	0	63	0	0	1000000	6	147	84	4.93	2.46	2	8	14	2010	20194591	Asiyah
297	20194591		4	1	0	0	0	12	5	0	0	100000	5	1	0	63	0	0	1000000	6	147	84	4.1	3.28	2	8	14	2010	20194591	Asiyah
298	20036752		3	1	0	0	0	0	0	0	0	50000	4.69897	2	0	56	2	0	50000	4.69897	133	77	3.04	2	0	5	28	2009	20036752	Asiyah
	20036752		﻿E. coli BL21 (DE3) pET15b-p39	3		0	0	3	0	0	0	5000000	6.69897	2	0	56	2	0	50000	4.69897	133	77	3.6	1.6	2	5	56	2009	20036752	Asiyah	8 weeks' clearance
299	20036752		3	1	0	0	0	0	0	0	0	50000	4.69897	2	0	56	2	0	50000	4.69897	133	77	1.6	3.1	2	5	56	2009	20036752	Asiyah
300	20013309		2	1	0	0	0	0	6	0	3	5000000	6.69897	2	0	42	1	0	100000	5	84	42	3.389	2.349	2	6	14	2009	20013309	Asiyah
301	20013309		2	1	0	0	0	0	6	0	3	5000000	6.69897	2	0	42	1	0	100000	5	84	42	3.08	2.508	2	6	21	2009	20013309	Asiyah
302	19703982		13	1	1	0	0	0	0	0	0	100000000	8	2	0	42	18	0	20000	4.30103	49	7	4.75	0.57	2	4	14	2009	19703982	Asiyah	2 weeks' clearance; data got from figure,and long term study was not included
303	19703982		13	4	2	0	0	0	0	0	0	100000000	8	2	0	42	18	0	20000	4.30103	49	7	5.38	-0.06	0	4	14	2009	19703982	Asiyah
304	19703982		3	1	0	0	0	0	0	0	0	1000000	6	2	0	42	18	0	20000	4.30103	49	7	4	1.32	2	4	14	2009	19703982	Asiyah
305	19150742		1	1	0	0	0	0	0	0	0	200000000	8.30103	2	0	56	0	0	10000	4	98	42	5.04	1.91	2	6	14	2009	19150742	Asiyah
306	19047401		2	5	0	0	0	1	0	0	0	100000	5	1	0	70	0	0	100000	5	210	140	2.14	3.86	2	5	7	2009	19047401	Asiyah	1 week's clearance (3.86 comes from the text;:" the efficacy of the S19 vjbR::Kan vaccine was enhanced by 0.8 log unit compared to that of the nonencapsulated S19 vjbR::Kan vaccine (P < 0.05 encapsulated to nonencapsulated; P <0.001 naïve to encapsulated")
307	19047401		2	5	0	0	0	1	0	0	0	100000	5	1	0	70	0	0	100000	5	210	140	2.94	3.06	2	5	7	2009	19047401	Asiyah
308	19047401		2	1	0	0	0	0	0	0	0	100000	5	1	0	70	0	0	100000	5	210	140	1.48	5.02	2	5	7	2009	19047401	Asiyah
309	18675869		8	1	0	0	0	0	0	0	0	100000000	8	1	0	63	2	0	200000	5.30103	108	45	4.3	2.4	2	14	15	2008	18675869	Asiyah	15 day's clearance
310	18675869		3	1	0	0	0	0	0	0	0	100000000	8	1	0	63	2	0	200000	5.30103	108	45	4.3	2.4	2	14	15	2008	18675869	Asiyah
311	21053778		2	1	0	0	0	0	0	0	0	50000	4.69897	2	0	63	1	0	500000	5.69897	98	42	2.14	2.82	2	5	14	2010	21053778	Asiyah
312	6419766		5	4	5	0	0	0	4	0	2	100000000	8	1	0	63	1	0	200000	5.30103	98	35	2.39	3.61	2	5	10	1983	6419766	Asiyah
313	6419766		2	1	0	0	0	0	4	0	2	100000000	8	1	0	63	1	0	200000	5.30103	98	35	1.85	4.15	2	5	10	1983	6419766	Asiyah
314	6419766		5	4	5	0	0	0	4	0	2	100000000	8	1	0	63	1	4	200000	5.30103	98	35	4.37	1.33	2	3	10	1983	6419766	Asiyah
315	6419766		2	1	0	0	0	0	4	0	2	100000000	8	1	0	63	1	4	200000	5.30103	98	35	4.48	1.22	2	3	10	1983	6419766	Asiyah	2 times i.v. challenge
316	6419766		5	4	5	0	0	0	1	0	2	100000000	8	1	0	63	1	4	28000	4.44716	98	35	3.11	0.83	2	6	10	1983	6419766	Asiyah
317	6775668		5	1	3	0	0	0	1	0	2	1000000000	9	1	0	63	1	0	220	2.34242	84	21	0.93	3.2	2	5	18	1980	6775668	Asiyah
318	6775668		5	1	3	0	0	0	1	0	2	1000000000	9	1	0	63	1	0	2200	3.34242	84	21	1.65	2.66	2	5	18	1980	6775668	Asiyah
319	6775668		5	1	3	0	0	0	1	0	2	1000000000	9	1	0	63	1	0	22000	4.34242	84	21	1.8	3.5	2	5	18	1980	6775668	Asiyah
320	6775668		5	1	3	0	0	0	1	0	2	1000000000	9	1	0	63	1	0	220000	5.34242	84	21	1.82	4.46	2	4	18	1980	6775668	Asiyah
324	101226		5	4	3	0	8	0	1	0	2	10000000	7	1	0	35	1	0	200000	5.30103	65	30	3.09	1.55	2	5	15	1978	101226	Asiyah
325	101226		5	4	3	0	8	0	1	0	2	100000000	8	1	0	35	1	0	200000	5.30103	65	30	2.48	2.16	2	5	15	1978	101226	Asiyah
326	101226		5	4	3	0	8	0	1	0	2	10000000	7	1	0	35	1	0	200000	5.30103	155	120	2.59	1.87	2	5	15	1978	101226	Asiyah
327	101226		5	4	3	0	8	0	1	0	2	100000000	8	1	0	35	1	0	200000	5.30103	155	120	2.65	1.81	2	5	15	1978	101226	Asiyah
328	101226		5	4	3	0	8	0	1	0	2	10000000	7	1	0	35	1	0	200000	5.30103	245	210	2.92	1.54	2	5	15	1978	101226	Asiyah
329	101226		5	4	3	0	8	0	1	0	2	100000000	8	1	0	35	1	0	200000	5.30103	245	210	2.38	2.08	2	5	15	1978	101226	Asiyah
330	101226		5	4	3	8	8	0	1	0	2	10000000	7	1	0	35	1	0	200000	5.30103	65	30	3.05	1.82	2	5	15	1978	101226	Asiyah
331	101226		5	4	3	8	8	0	1	0	2	100000000	8	1	0	35	1	0	200000	5.30103	65	30	2.29	2.58	2	5	15	1978	101226	Asiyah
332	101226		5	4	3	8	8	0	1	0	2	10000000	7	1	0	35	1	0	200000	5.30103	155	120	2.18	2.36	2	5	15	1978	101226	Asiyah
333	101226		5	4	3	8	8	0	1	0	2	100000000	8	1	0	35	1	0	200000	5.30103	155	120	2.27	2.27	2	5	15	1978	101226	Asiyah
334	101226		5	4	3	8	8	0	1	0	2	10000000	7	1	0	35	1	0	200000	5.30103	245	210	2.26	2.11	2	5	15	1978	101226	Asiyah
335	101226		5	4	3	8	8	0	1	0	2	100000000	8	1	0	35	1	0	200000	5.30103	245	210	2.66	1.71	2	5	15	1978	101226	Asiyah
336	101226		5	4	3	0	8	0	1	0	2	10000000	7	2	0	35	1	0	200000	5.30103	65	30	2.75	1.83	2	5	15	1978	101226	Asiyah
337	101226		5	4	3	0	8	0	1	0	2	100000000	8	2	0	35	1	0	200000	5.30103	65	30	2.02	2.56	2	5	15	1978	101226	Asiyah
338	101226		5	4	3	8	8	0	1	0	2	10000000	7	2	0	35	1	0	200000	5.30103	65	30	1.49	3.06	2	5	15	1978	101226	Asiyah
339	101226		5	4	3	8	8	0	1	0	2	100000000	8	2	0	35	1	0	200000	5.30103	65	30	2.01	2.54	2	5	15	1978	101226	Asiyah
340	101226		5	4	3	0	8	0	1	0	2	10000000	7	2	0	35	1	0	200000	5.30103	65	30	2.29	2.32	2	5	15	1978	101226	Asiyah
341	101226		5	4	3	0	8	0	1	0	2	100000000	8	2	0	35	1	0	200000	5.30103	65	30	1.42	3.19	2	5	15	1978	101226	Asiyah
342	101226		5	4	3	8	8	0	1	0	2	10000000	7	2	0	35	1	0	200000	5.30103	65	30	2.9	1.77	2	5	15	1978	101226	Asiyah
343	101226		5	4	3	8	8	0	1	0	2	100000000	8	2	0	35	1	0	200000	5.30103	65	30	1.86	2.81	2	5	15	1978	101226	Asiyah
344	101226		5	4	3	0	8	0	1	0	2	10000000	7	2	0	35	1	0	200000	5.30103	155	120	2.67	2.29	2	5	15	1978	101226	Asiyah
345	101226		5	4	3	0	8	0	1	0	2	100000000	8	2	0	35	1	0	200000	5.30103	155	120	1.7	3.26	2	5	15	1978	101226	Asiyah
346	101226		5	4	3	8	8	0	1	0	2	10000000	7	2	0	35	1	0	200000	5.30103	155	120	1.5	2.4	2	4	15	1978	101226	Asiyah
347	101226		5	4	3	8	8	0	1	0	2	100000000	8	2	0	35	1	0	200000	5.30103	155	120	1.73	2.17	2	5	15	1978	101226	Asiyah
348	10816475		1	1	0	0	1	0	0	0	0	400000000	8.60206	1	0	35	0	0	20000	4.30103	77	49	3	2.5	2	7	14	2000	10816475	Omar
349	10816475		1	1	0	0	1	0	0	0	0	400000000	8.60206	1	0	35	0	0	20000	4.30103	77	49	4.4	1.1	2	7	14	2000	10816475	Omar
350	10816475		1	1	0	0	0	0	0	0	0	400000000	8.60206	1	0	35	0	0	20000	4.30103	77	49	4.8	0.7	2	7	14	2000	10816475	Omar
351	10816475		1	1	0	0	1	0	0	0	0	600000000	8.77815	1	0	35	0	0	20000	4.30103	77	49	3	1.95	2	5	14	2000	10816475	Omar
352	10816475		1	1	0	0	1	0	0	0	0	600000000	8.77815	1	0	35	0	0	20000	4.30103	77	49	4.4	0.55	2	5	14	2000	10816475	Omar
	10618289		4	1	0	0	0	0	0	0	0	10000000	7	1	0	56	0	0	20000	4.30103	105	49	not given	0	0	8	14	2000	10618289	Omar
	10618289		0	0	0	0	0	0	0	0	0	10000000	7	1	0	56	0	0	20000	4.30103	105	49	not given	0	0	8	14	2000	10618289	Omar
	10618289		1	1	0	0	0	0	0	0	0	100000000	8	1	0	56	0	0	20000	4.30103	105	49	not given	not given	2	8	14	2000	10618289	Omar
	10618289		4	1	0	0	0	0	0	0	8	10000000	7	1	0	56	0	0	20000	4.30103	105	49	not given	0	0	8	14	2000	10618289	Omar
353	9009345		2	1	0	0	0	8	0	0	0	10000	4	1	0	56	0	0	100000	5	101	45	5.2	1.3	2	5	15	1997	9009345	Omar
354	9009345		2	1	0	0	0	0	0	0	0	10000	4	1	0	56	0	0	100000	5	101	45	5.3	1.2	2	5	15	1997	9009345	Omar
355	8427038		6	1	0	0	0	0	1	0	0	120000	5.07918	1	0	49	4	0	5000000	6.69897	79	30	1.54	3.96	2	6	21	1993	8427038	Omar
356	8427038		6	1	0	0	0	0	1	0	0	1200000	6.07918	1	0	49	4	0	5000000	6.69897	79	30	2.69	2.77	2	6	21	1993	8427038	Omar
357	8427038		6	1	0	0	0	0	1	0	0	12000000	7.07918	1	0	49	4	0	5000000	6.69897	79	30	1.61	3.85	2	6	21	1993	8427038	Omar
358	8427038		3	1	0	0	0	0	1	0	0	220000	5.34242	1	0	49	4	0	5000000	6.69897	79	30	2.89	2.57	2	6	21	1993	8427038	Omar
359	8427038		6	1	0	0	0	0	1	0	0	120000	5.07918	1	0	49	4	0	5000000	6.69897	79	30	3.61	2.44	0	6	14	1993	8427038	Omar
360	8427038		6	1	0	0	0	0	1	0	0	1200000	6.07918	1	0	49	4	0	5000000	6.69897	79	30	3.91	1.14	0	6	14	1993	8427038	Omar
361	8427038		6	1	0	0	0	0	1	0	0	12000000	7.07918	1	0	49	4	0	5000000	6.69897	79	30	2.77	3.28	2	6	14	1993	8427038	Omar
362	8427038		3	1	0	0	0	0	1	0	0	220000	5.34242	1	0	49	4	0	5000000	6.69897	79	30	3.36	3.69	2	6	14	1993	8427038	Omar
363	8427038		6	1	0	0	0	0	1	0	0	120000	5.07918	1	0	49	4	0	5000000	6.69897	79	30	2.57	2.56	2	6	7	1993	8427038	Omar
364	8427038		6	1	0	0	0	0	1	0	0	1200000	6.07918	1	0	49	4	0	5000000	6.69897	79	30	3.24	1.9	0	6	7	1993	8427038	Omar
365	8427038		6	1	0	0	0	0	1	0	0	12000000	7.07918	1	0	49	4	0	5000000	6.69897	79	30	2.18	2.95	2	6	7	1993	8427038	Omar
366	8427038		3	1	0	0	0	0	1	0	0	220000	5.34242	1	0	49	4	0	5000000	6.69897	79	30	2.81	2.32	2	6	7	1993	8427038	Omar
367	2494933		2	1	0	0	0	0	1	0	7	100000	5	1	0	30	1	0	900000	5.95424	60	30	1.42	3.22	2	10	15	1989	2494933	Omar
368	2494933		2	1	0	0	0	0	1	0	7	100000	5	1	0	30	1	0	900000	5.95424	60	30	1.61	3.03	2	10	15	1989	2494933	Omar
369	812900		2	1	0	0	0	0	2	2	2	4000000	6.60206	1	0	28	1	3	1000000	6	56	28	3.724	3.2	2	10	14	1976	812900	Omar
370	812900		2	1	0	0	0	0	2	2	2	400000000	8.60206	1	0	28	1	3	1000000	6	56	28	3.477	3.447	2	10	14	1976	812900	Omar
371	14500496		5	4	2	2	0	0	0	0	2	800000000	8.90309	1	0	42	1	0	40000	4.60206	87	45	3.21	2.27	2	8	30	2003	14500496	Omar
372	12151196		8	1	0	0	0	7	0	0	7	50000	4.69897	1	0	63	2	4	50000	4.69897	126	70	3.38	2.29	2	5	14	2002	12151196	Omar
373	12151196		8	1	0	0	0	7	0	0	7	50000	4.69897	1	0	63	10	4	50000	4.69897	112	56	5.33	1.62	2	5	14	2002	12151196	Omar
374	12151196		8	1	0	0	0	7	0	0	7	50000	4.69897	1	0	63	0	4	50000	4.69897	126	70	3.66	1.99	2	5	14	2002	12151196	Omar
375	12151196		8	1	0	0	0	7	0	0	7	50000	4.69897	1	0	63	7	4	50000	4.69897	126	70	4.71	1.04	2	5	14	2002	12151196	Omar
376	12151196		8	1	0	0	0	7	0	0	7	50000	4.69897	1	0	63	9	4	50000	4.69897	112	56	5.33	2.43	2	5	14	2002	12151196	Omar
377	12151196		13	1	0	0	0	7	0	0	7	50000	4.69897	1	0	63	9	4	50000	4.69897	112	56	2.11	5.65	2	10	14	2002	12151196	Omar
378	12151196		13	1	0	0	0	7	0	0	7	50000	4.69897	1	0	63	10	4	50000	4.69897	112	56	5.8	1.15	2	10	14	2002	12151196	Omar
379	12151196		3	1	0	0	0	0	0	0	7	50000	4.69897	1	0	63	9	4	50000	4.69897	112	56	5	2.76	2	5	14	2002	12151196	Omar
380	12151196		3	1	0	0	0	0	0	0	7	50000	4.69897	1	0	63	10	4	50000	4.69897	112	56	5	1.95	2	5	14	2002	12151196	Omar
381	12151196		3	1	0	0	0	0	0	0	7	50000	4.69897	1	0	63	2	4	50000	4.69897	126	70	3.22	2.45	2	5	14	2002	12151196	Omar
382	12151196		1	1	0	0	0	0	0	0	7	300000000	8.47712	1	0	63	9	4	50000	4.69897	112	56	6.49	1.27	2	5	14	2002	12151196	Omar
383	12151196		1	1	0	0	0	0	0	0	7	300000000	8.47712	1	0	63	2	4	50000	4.69897	126	70	4.9	0.77	0	5	14	2002	12151196	Omar
384	12151196		1	1	0	0	0	0	0	0	7	300000000	8.47712	1	0	63	10	4	50000	4.69897	112	56	6.49	0.46	0	5	14	2002	12151196	Omar
385	11953389		2	1	0	0	0	0	0	0	0	50000	4.69897	1	0	42	1	0	112000	5.04922	117	30	2.35	2.04	2	8	30	2002	11953389	Omar
386	11953389		2	1	0	0	0	0	0	0	0	50000	4.69897	1	0	42	1	0	112000	5.04922	117	30	3.21	2.27	2	8	30	2002	11953389	Omar
387	21530111		3	1	0	0	0	0	0	0	0	1000000	6	1	0	42	2	0	100000	5	84	42	4	2	2	5	7	2011	21530111	Denise
388	21530111		3	1	0	0	0	0	0	0	0	1000000	6	1	0	42	2	0	100000	5	84	42	2	4	2	5	14	2011	21530111	Denise
389	21530111		16	1	0	0	0	1	0	0	0	1000000	6	1	0	42	2	0	100000	5	84	42	3.5	2.5	2	5	7	2011	21530111	Denise
390	21530111		16	1	0	0	0	0	0	0	0	1000000	6	1	0	42	2	0	100000	5	84	42	3	3	2	5	14	2011	21530111	Denise
391	21708998		17	1	0	0	0	13	0	0	0	1000000	6	1	0	42	2	0	600000	5.77815	182	140	2.5	4.14	2	5	7	2011	21708998	Denise
392	21708998		17	1	0	0	0	13	0	0	0	100000	5	1	0	42	2	0	600000	5.77815	182	140	2	4.75	2	5	7	2011	21708998	Denise
393	21708998		17	1	0	0	0	13	0	0	0	100000	5	1	0	42	2	5	5000000000	9.69897	182	140	1	2.79	2	5	28	2011	21708998	Denise
394	21768283		1	1	0	0	0	0	0	0	6	300000000000	11.4771	1	0	56	2	7	20000	4.30103	112	56	2.5	1	2	12	28	2011	21768283	Denise
395	21768283		18	1	0	0	0	14	0	0	6	300000000000	11.4771	1	0	56	2	7	20000	4.30103	112	56	1.2	3	2	12	28	2011	21768283	Denise
396	21768283		1	1	0	10	0	0	0	0	6	300000000000	11.4771	1	0	56	2	7	20000	4.30103	112	56	1.58	2	2	12	28	2011	21768283	Denise
397	21768283		1	1	0	11	0	0	0	0	6	300000000000	11.4771	1	0	56	2	7	20000	4.30103	112	56	3.65	0.21	2	12	28	2011	21768283	Denise
398	21768283		18	1	0	10	0	0	0	0	6	300000000000	11.4771	1	0	56	2	7	20000	4.30103	112	56	0.63	3.3	2	12	28	2011	21768283	Denise
399	21768283		18	1	0	11	0	0	0	0	6	300000000000	11.4771	1	0	56	2	7	20000	4.30103	112	56	1	2.8	2	12	28	2011	21768283	Denise
	15246618		21	1	0	0	0	17	0	0	2	50000	4.69897	1	0	49	6	0	10000	4	79	30	2.35	3.29	2	6	14	2004	15246618	Denise
	15246618		21	1	0	0	0	17	0	0	2	50000	4.69897	1	0	49	4	0	500000	5.69897	105	56	2.98	3.49	2	6	21	2004	15246618	Denise
	15246618		3	1	0	0	0	0	0	0	2	50000	4.69897	1	0	49	6	0	10000	4	79	30	1.97	3.67	2	6	14	2004	15246618	Denise
	15246618		3	1	0	0	0	0	0	0	2	50000	4.69897	1	0	49	4	0	500000	5.69897	105	56	3.83	2.64	2	6	21	2004	15246618	Denise
															Range	Exact date		0
	PMID#	Vax group	vax strain	Vaccine type	Viability	Vaccine adjuvant	Antigen overexpression	Gene mutation	host str.	sex	Vaccination route	Vax dose	Vax dose log	vaccination frequency	Vax_age_G	age (d)	strain	route	Dose	log	age	V:C	CFU	dif.	Sig?				PMID#
			0 = saline	0=control	0 = alive	0 = no adjuvant	0 = none	0 = WT vjbR	0 = BALB/c	0 = female	0 = IP	# = CFU		1=1	0: <69	# = days old	0 = S2308	0 = IP	CFU		days	days	log	log	0 = no
			1 = RB51	1=live attenuated	1 = irradiated	1= IL-12 as adjuvant	1 = SOD	1 = vjbR deleted	1 = CD1	1 = male	1 = PO			2=2	1: 69-225		1 = S544	1 = PO							1 = n/a
			2 = S19	2=DNA vaccine	2 = heat-killed	2= IFA	2 = VpB	2 = pgm deleted	2 = mixed/outbred	2 = both	2 = SC			3=3	2: 225-400 days		2 = 16M	2 = SC							2 = yes
			3 = Rev1	3=subunit	3 = chemically-killed	3 = GBOMP	3 =leuB	3 = P39	3 = C57BL/6		3 = IM				3: 400-700 days		3 = B.mel. bv.3	3 = IM
			4 = B. abortus mutant	4 = killed vaccine	4 = subunit/DNA vaccine	4 = microparticles	4 =leuB/SOD	4 = wboA	4 = OF1		4 = Intranasally				4: >700 days		4 = B.ovis PA	4 = IV
			5 = H38	5 = live recombinant		5 = IL2	5 = leuB/SOD/L7/L12	5 = wbkA	5 = 129/Sv		5 = Intraspleen						5 = S19	5 = aerosol
			6 = S2			6=aluminum hydroxide adjuvant	6 =leuB/SOD/WboA	6 = bacA deleted	6 = Swiss albino		6 = IG (intragastric) oral						6 = H38	6 = IC
			7 = INTA2			7 = Albumin adjuvant	7 = BP26	7 = Omp25			7 = IV						7 = S1330	7 = Intranasally (i.n.)
			8 = B. mellitensis mutant	Note: this variable removed		8 = oil adjuvant	8 = F8	8 = BP26			8 = ID						8 = B.suis	8 = oral
			9 = B. neotomae			9 = QS-21		9 = asp24									9 = B.ovis LSU99
			10 = 16M WR201			10 = IgG		10= virB2									10 = B.canis RM6-66
						11 = IL-17		11= manBA									11 = B. ovis 2579
			12 = Brucella spp.					12= pgk									12 = B. ovis 750
			13 = B.ovis mutant					13 = mucR									13 = B. abortus
			14 = VTRM1 (B. melitensis mutant)		Note: heat and chemically-killed are both killed			14 = znuA									14 = B.abortus 2-1575
			15 = VTRS1 (B. ovis mutant)					15 = manBA									15 = B.abortus 5-1057
			16 = 16M_vjbR					16 = esxA									16 = B. abortus 8-954
			17 = 16M_mucR					17 =Omp31									17 = B.aboruts 2-1230
			18 = 16M_znuA														18 = B. mellitensis
			19 = S2308_esxA
			20 = BA_manBA
			21 = Omp31

## Sheet: subunit vaccines
Index	Index		vaccine strain		vaccine viability	vaccine adjuvant	vaccine protective antigen	mutated gene in vaccine strain	vaccination mouse strain	mouse sex	vaccination route		vaccination dose			animal age at vaccination		pathogen strain for challenge	pathogen challenge route	challenge dose			vaccination-challenge interval	CFU per spleen	CFU reduction	vaccine protection efficacy	sample size	clearance interval (days)	Publication Date (Year)		Annotated By
Index	PMID#	Vax group	Vax_strain	Vaccine_type	Live_dead	Vaccine_Adjuvant	Prot_Ag	Gene_deleted	host_str	sex	Vax_route	dose (CFU)	Vax_Dose_Log	Vax_frequency	Vax_age_G	Vax_age	Chall. Gps	Cha_strain	Cha_route	Dose	Cha_Dose_log	Cha_age	Cha_interval	CFU	CFU_dif	Signif				PMID#
	17681650		9	2	4	1	SOD, BCSP31, L7/L12	0	3	0	3	n/a	n/a	3	0	56		0	4	5000000	6.69897	105	42	2.04	4.37	2	10	28	2007	17681650	Samantha
	17681650		9	2	4	0	SOD, BCSP31, L7/L12	0	3	0	3	n/a	n/a	3	0	56		0	4	5000000	6.69897	105	42	3.86	2.55	2	10	28	2007	17681650	Samantha
	17428946		0	2	4	0	Omp31	0	0	0	2	n/a	n/a	4	0	56		4	4	100000	5	105	30	6.19	1.21	2	8	21	2007	17428946	Samantha
	17428946		0	2	4	0	Omp31	0	0	0	2	n/a	n/a	4	0	56		6	4	100000	5	105	30	4.73	1.03	0	8	21	2007	17428946	Samantha
	17428946		0	3	4	2	Omp31	0	0	0	2	n/a	n/a	2	1	116		4	4	100000	5	161	30	6.23	1.17	2	8	21	2007	17428946	Samantha
	17428946		0	3	4	2	Omp31	0	0	0	2	n/a	n/a	2	1	116		6	4	100000	5	161	30	4.63	1.13	2	8	14	2007	17428946	Samantha
	17428946		0	2	4	2	Omp31	0	0	0	2	n/a	n/a	6	0	56		4	4	100000	5	161	30	5.98	1.42	2	8	14	2007	17428946	Samantha
	17428946		0	2	4	2	Omp31	0	0	0	2	n/a	n/a	6	0	56		6	4	100000	5	161	30	4.31	1.45	2	8	14	2007	17428946	Samantha
	17049676		0	2	4	0	omp25	0	0	0	3	n/a	n/a	4	0	56		2	0	10000	4	149	30	2.14	2.54	2	5	14	2007	17049676	Samantha
	17049676		0	2	4	0	ialB	0	0	0	3	n/a	n/a	4	0	56		2	0	10000	4	149	30	2.02	2.7	2	5	7	2007	17049676	Samantha
	17049676		0	2	4	0	acvB	0	0	0	3	n/a	n/a	4	0	56		2	0	10000	4	149	30	4.76	<0	0	5	7	2007	17049676	Samantha
	17049676		0	2	4	0	frpB	0	0	0	3	n/a	n/a	4	0	56		2	0	10000	4	149	30	3.71	1.01	0	5	7	2007	17049676	Samantha
	16988260		0	3	4	0	LPS	0	0	0	2	n/a	n/a	2	0	56		2	7	10000	4	112	28	2.31	1.26	2	15 to 20	15	2006	16988260	Samantha
	16988260		0	3	4	0	LPS	0	0	0	4	n/a	n/a	2	0	56		2	7	10000	4	112	28	2.35	1.22	2	15 to 20	15	2006	16988260	Samantha
	16988260		0	3	4	3	LPS	0	0	0	2	n/a	n/a	2	0	56		2	7	10000	4	112	28	1.65	1.92	2	15 to 20	28	2006	16988260	Samantha
	16988260		0	3	4	3	LPS	0	0	0	4	n/a	n/a	2	0	56		2	7	10000	4	112	28	2.23	1.34	2	15 to 20	28	2006	16988260	Samantha
	16622210		1	2	4	0	Omp16	0	0	0	0			3	0	42		1	0	500000	5.69897	84	14	3.22	1.25	2	5	14	2006	16622210	Samantha
	16622210		1	2	4	0	L7/L12	0	0	0	0			3	0	42		1	0	500000	5.69897	84	14	3.15	1.59	2	5	14	2006	16622210	Samantha
	16622210		1	2	4	0	Omp16, L7/L12	0	0	0	0			3	0	42		1	0	500000	5.69897	84	14	2.34	2.05	2	5	30	2006	16622210	Samantha
	16622210		1	3	4	0	Omp16, L7/L12	0	0	0	0			3	0	42		1	0	500000	5.69897	84	14	3.59	0.81	0	5	30	2006	16622210	Samantha
	16481077		0	3	4	4	B. ovis HS	0	0	0	2			1	0	63		6	0	10000	4	119	56	3.82	2.44	2	5	14	2006	16481077	Samantha
	16446171		0	2	4	0	1	0	0	0	3			3	0	42		0	0	10000	4	98	28	5.6	1.1	2	6	14	2006	16446171	Samantha
	16446171		0	2	4	5	1	0	0	0	3			3	0	42		0	0	10000	4	98	28	5.2	1.5	2	6	14	2006	16446171	Samantha
	15908354		plasmid SFV-SOD	2	4	0	1	0	0	0	0			2	0	42		0	0	10000	4	84	42	1.55	1.52	2	6	14	2005	15908354	Samantha
	15039330		0	2	4	0	1	0	0	0	3	10 µg		1	0	56		0	0	10000	4	82	28	6.06	1.15	2	6	14	2004	15039330	Samantha
	15039330		0	2	4	0	1	0	0	0	5	10 µg		1	0	56		0	0	10000	4	82	28	4.57	1.52	2	6	14	2004	15039330	Samantha
	21412420		2	3	N/A	6	Mdh	0	0	0	2	150 µg/mL		3	0	42		5	0	50000	4.69897	92	50				5	7	2011	21412420	Asiyah	7days after post-infection: CFU: 8.05X105; Log reduction: 0.55 (P<0.05); 14days CFU: 2.43X105; Log reduction: 2.75 (P<0.001);21days CFU: 3.73X104; Log reduction: 2.09 (P<0.001);28days CFU: 1.29X104; Log reduction: 1.09 (P<0.05);
	21412420		2	3	N/A	6	AfuA	0	0	0	2	150 µg/mL		3	0	42		5	0	50000	4.69897	92	50			0	5	7	2011	21412420	Asiyah
	21412420		2	3	N/A	6	D15	0	0	0	2	150 µg/mL		3	0	42		5	0	50000	4.69897	92	50	5.08991	1.41	2	5	21	2011	21412420	Asiyah	21days CFU: 1.23X105; Log reduction: 1.41 (P<0.001);
	21412420		2	3	N/A	6	Hia	0	0	0	2	150 µg/mL		3	0	42		5	0	50000	4.69897	92	50	4.4609	1.91	2	5	28	2011	21412420	Asiyah	28days CFU: 2.89X104; Log reduction: 1.91 (P<0.05);
	21264260		U-Omp19 (﻿N. benthamiana)	3	0	0	U-Omp19	0	0	0	6	75 µg/dose		3	1	70		0	8	300000000	8.47712	114	44	4.3	1.26	2	5	30	2010	21264260	Asiyah	it's written one month
	21264260		U-Omp19 (﻿E.Coli.)	3	0	0	U-Omp19	0	0	0	6	75 µg/dose		3	1	70		0	8	300000000	8.47712	114	44	4.34	1.22	2	5	30	2010	21264260	Asiyah
	21264260		1	1	0	0	0	0	0	0	6	500000000	8.69897	3	1	70		0	8	300000000	8.47712	114	44	3.8	1.76	2	5	30	2010	21264260	Asiyah
	21264260		L-Omp19	3	0	0	L-Omp19	0	0	0	6	75 µg/dose		3	1	70		0	8	300000000	8.47712	114	44	4.36	1.03	2	5	30	2010	21264260	Asiyah
	21264260		U-Omp19	3	0	CT	U-Omp19	0	0	0	6	75 µg/dose		3	1	70		0	8	300000000	8.47712	114	44	4.13	1.26	2	5	30	2010	21264260	Asiyah
	21264260		U-Omp19	3	0	0	U-Omp19	0	0	0	6	75 µg/dose		3	1	70		0	8	300000000	8.47712	114	44	4.35	1.04	2	5	30	2010	21264260	Asiyah
	21264260		L-Omp19	3	0	0	L-Omp19	0	0	0	0	30 µg		2	1	70		0/1	0	40000	4.60206	115	45	4.36	1.03	2	5	30	2010	21264260	Asiyah
	21264260		U-Omp19	3	0	0	U-Omp19	0	0	0	0	30 µg		2	1	70		0/1	0	40000	4.60206	115	45	4.13	1.26	2	5	30	2010	21264260	Asiyah
	21264260		U-Omp19	3	0	2	U-Omp19	0	0	0	0	30 µg		2	1	70		0/1	0	40000	4.60206	115	45	4.35	1.04	2	5	30	2010	21264260	Asiyah
	20013309		13	3	4	0	rOMP28(B.melitensis)	0	Swiss Albino	0	3	30 µg		2	0	42		1	0	100000	5	84	42	5.301	0.437	0	6	14	2009	20013309	Asiyah	2 weeks' clearance
	20013309		13	3	4	CpG ODN	rOMP28(B.melitensis)	0	Swiss Albino	0	3	30 µg		2	0	42		1	0	100000	5	84	42	4.772	0.966	2	6	14	2009	20013309	Asiyah
	20013309		13	3	4	0	rOMP28(B.melitensis)	0	Swiss Albino	0	3	30 µg		2	0	42		1	0	100000	5	84	42	5.15	0.439	0	6	21	2009	20013309	Asiyah	3 weeks' clearance
	20013309		13	3	4	CpG ODN	rOMP28(B.melitensis)	0	Swiss Albino	0	3	30 µg		2	0	42		1	0	100000	5	84	42	4.69	0.898	2	6	21	2009	20013309	Asiyah
	21053778		HSA	3	4	0	0	0	0	0	0	10µg		2	0	42-56		1	0	500000	5.69897	84-98	42	4.86	0.1	0	5	14	2010	21053778	Asiyah
	21053778		tHSA-L7/L12	3	4	0	0	0	0	0	0	10µg		2	0	42-56		1	0	500000	5.69897	84-98	42	3.56	1.4	2	5	14	2010	21053778	Asiyah
	21053778		L7/L12	3	4	0	0	0	0	0	0	10µg		2	0	42-56		1	0	500000	5.69897	84-98	42	3.75	1.2	2	5	14	2010	21053778	Asiyah
	21053778		LPS	3	4	0	0	0	0	0	0	10µg		2	0	42-56		1	0	500000	5.69897	84-98	42	4.27	0.7	2	5	14	2010	21053778	Asiyah
	21053778		LPS+HAS	3	4	0	LPS	0	0	0	0	10µg		2	0	42-56		1	0	500000	5.69897	84-98	42	3.91	1	2	5	14	2010	21053778	Asiyah
	21053778		LPS+tHSA-L7/L12	3	4	0	LPS	0	0	0	0	10µg		2	0	42-56		1	0	500000	5.69897	84-98	42	3.01	1.9	2	5	14	2010	21053778	Asiyah
	21053778		LPS+L7/L12	3	4	0	LPS	0	0	0	0	10µg		2	0	42-56		1	0	500000	5.69897	84-98	42	3.45	1.5	2	5	14	2010	21053778	Asiyah
	6419766		13	3	4	0	LPS	0	OF1	0	2	50µg		1	0	63		1	0	200000	5.30103	98	35	3.2	2.8	2	11	10	1983	6419766	Asiyah
	6419766		4	3	4	0	PG-99S	0	OF1	0	2	16µg		1	0	63		1	0	200000	5.30103	98	35	3.15	2.85	2	5	10	1983	6419766	Asiyah
	6419766		2	3	4	0	PG-B19	0	OF1	0	2	50µg		1	0	63		1	0	200000	5.30103	98	35	3.36	2.64	2	6	10	1983	6419766	Asiyah
	6419766		13	3	4	0	LPS	0	OF1	0	2	50µg		1	0	63		1	4	200000	5.30103	98	35	4.99	0.71	2	10	10	1983	6419766	Asiyah
	6419766		4	3	4	0	PG-99S	0	OF1	0	2	16µg		1	0	63		1	4	200000	5.30103	98	35	4.25	1.45	2	4	10	1983	6419766	Asiyah
	6419766		2	3	4	0	PG-B19	0	OF1	0	2	50µg		1	0	63		1	4	200000	5.30103	98	35	4.23	1.47	2	6	10	1983	6419766	Asiyah
	6419766		13	3	4	0	LPS	0	OF1	0	2	50µg		1	0	63		1	4	45000	4.65321	98	35	3.83	1	2	5	10	1983	6419766	Asiyah
	6419766		2	3	4	0	PG-B19	0	OF1	0	2	50µg		1	0	63		1	4	45000	4.65321	98	35	3.15	1.68	2	6	10	1983	6419766	Asiyah	2 times i.v. challenge
	6419766		13	3	4	0	LPS	0	1	0	2	50µg		1	0	63		1	4	28000	4.44716	98	35	3.12	0.82	2	3	10	1983	6419766	Asiyah
	6419766		2	3	4	0	PG-B19	0	1	0	2	50µg		1	0	63		1	4	28000	4.44716	98	35	3.02	0.92	2	6	10	1983	6419766	Asiyah
	PMID#	Vax group	vax strain	vaccine type	live/dead	vaccine adjuvant	Protective Ags	gene deleted	host str.	sex	route	vax dose	log	vaccination frequency	Vax_age_G	age (d)	Chall. Gps	strain	route	Dose	log	age	V:C	CFU	dif.	Sig?				PMID#
			0 = saline	0=control	0 = alive	0 = no adjuvant	0 = none	0 = WT vjbR	0 = BALB/c	0 = female	0 = IP	# = CFU		1=1	0: <69	# = days old		0 = S2308	0 = IP	CFU		days	days	log	log	0 = no
			1 = RB51	1=live attenuated	1 = irradiated	1= IL-12 as adjuvant	1 = SOD	1 = vjbR deleted	1 = CD1	1 = male	1 = PO			2=2	1: 69-225			1 = S544	1 = PO							1 = n/a					= Checked Papers		(Thom's)	(Asiyah's)
			2 = S19	2=DNA vaccine	2 = heat-killed	2= IFA	2 = VpB	2 = pgm deleted	2 = mixed/outbred		2 = SC			3=3	2: 225-400 days			2 = 16M	2 = SC							2 = yes					= Corrected Papers		(Thom's)	(Asiyah's)
			3 = Rev1	3=subunit	3 = chemically-killed	3 = GBOMP		3 = P39	3 = C57BL/6		3 = IM				3: 400-700 days			3 = B.mel. bv.3	3 = IM
			4 = attenuated B.abortus	4 = killed vaccine	4 = subunit/DNA vaccine	4 = microparticles		4 = wboA			4 = Intranasally				4: >700 days			4 = B.ovis PA	4 = IV
			5 = H38	5 = live recombinant		5 = IL2		5 = wbkA			5 = Intraspleen							5 = S19	5 = aerosol
			6 = S2			6=aluminum hydroxide adjuvant		6 = bacA deleted			6 = IG (intragastric) oral							6 = H38	6 = IC
			7 = INTA2			7 = Albumin adjuvant		7 = Omp25			7 = IV							7 = S1330	7 = Intranasally (i.n.)
			8 = attenuated B. mellitensis					8 = BP26			8 = ID							8 = B.suis	8 = oral
			9 = B. abortus 2308															9 = B.ovis LSU99
			10 = WR201															10 = B.canis
			11 = E. coli JM109 Vector															11 = B. ovis 2579
			12 = Brucella spp.															12 = B. ovis 750
			13 = B.ovis mutant															13 = B. abortus
			14 = VTRM1 (B. melitensis mutant)															14 = B.abortus 2-1575
			15 = VTRS1 (B. ovis mutant)															15 = B.abortus 5-1057

## Sheet: More process Dec2011
Index	PMID#	vaccine strain	Vaccine_type	vaccine viability	vaccine adjuvant	antigen overexpression	Gene mutation	mouse strain	mouse sex	vaccination route	dose (CFU)	vaccination dose	Vax frequency	Vax age discrete (not use)	Animal age at vaccinat (use)	pathogen strain for challenge	pathogen challenge route	challenge dose	Cha Dose log	Cha age	vaccination-challenge interval	CFU per spleen	CFU reduction	vaccine protection efficacy	sample size	challenge-killing interval (days)	PMID#	Annotator
1	12704101	1	1	0	0	0	0	0	0	0	200000000	8.30103	1	1	91	0	0	20000	4.30103	133	42	4	0.75	1	5	18	12704101	Thomas Todd
2	12704101	1	1	0	0	0	0	0	0	0	200000000	8.30103	1	1	91	0	1	20000000000	10.301	133	42	4	1.25	1	5	18	12704101	Thomas Todd
3	12704101	1	1	0	0	0	0	0	0	1	20000000000	10.301	1	1	91	0	0	20000	4.30103	133	42	3.75	1	1	5	18	12704101	Thomas Todd
4	12704101	1	1	0	0	0	0	0	0	1	20000000000	10.301	1	1	91	0	1	20000000000	10.301	133	42	3	2.25	1	5	18	12704101	Thomas Todd
5	8890203	1	1	0	0	0	0	0	0	1	500000000	8.69897	1	1	70	0	0	20000	4.30103	154	84	7	0.75	1	12	14	8890203	Thomas Todd
6	8890203	1	1	0	0	0	0	0	0	1	500000000	8.69897	1	1	70	0	0	20000	4.30103	182	112	7.75	0.25	0	12	14	8890203	Thomas Todd
7	8890203	1	1	0	0	0	0	0	0	1	500000000	8.69897	1	1	70	0	0	20000	4.30103	210	140	7.5	0.5	0	12	14	8890203	Thomas Todd
8	8890203	1	1	0	0	0	0	0	0	1	5000000	6.69897	1	1	70	0	0	20000	4.30103	154	84	7.5	0.25	0	12	14	8890203	Thomas Todd
9	8890203	1	1	0	0	0	0	0	0	1	5000000	6.69897	1	1	70	0	0	20000	4.30103	182	112	7.75	0.25	0	12	14	8890203	Thomas Todd
10	8890203	1	1	0	0	0	0	0	0	1	5000000	6.69897	1	1	70	0	0	20000	4.30103	210	140	7.25	0.75	0	12	14	8890203	Thomas Todd
11	8890203	1	1	0	0	0	0	0	0	0	500000000	8.69897	1	1	70	0	0	20000	4.30103	154	84	5.75	2	1	12	14	8890203	Thomas Todd
12	8890203	1	1	0	0	0	0	0	0	0	500000000	8.69897	1	1	70	0	0	20000	4.30103	182	112	5.25	2.75	1	12	14	8890203	Thomas Todd
13	8890203	1	1	0	0	0	0	0	0	0	500000000	8.69897	1	1	70	0	0	20000	4.30103	210	140	6	2	1	12	14	8890203	Thomas Todd
14	8890203	1	1	0	0	0	0	0	0	0	5000000	6.69897	1	1	70	0	0	20000	4.30103	154	84	6.5	1.25	1	12	14	8890203	Thomas Todd
15	8890203	1	1	0	0	0	0	0	0	0	5000000	6.69897	1	1	70	0	0	20000	4.30103	182	112	6.25	1.75	1	12	14	8890203	Thomas Todd
16	8890203	1	1	0	0	0	0	0	0	0	5000000	6.69897	1	1	70	0	0	20000	4.30103	210	140	6.25	1.75	1	12	14	8890203	Thomas Todd
17	17653832	4	1	0	0	1	0	0	0	0	400000000	8.60206	1	0	60	0	0	20000	4.30103	95	35	3.5	1.4	1	10	14	17653832	Thomas Todd
18	11768128	1	1	0	0	0	0	0	0	0	300000000	8.47712	1	1	70	0	0	40000	4.60206	154	84	5.75	0.75	1	8	14	11768128	Thomas Todd
19	11768128	1	1	0	1	0	0	0	0	0	300000000	8.47712	1	1	70	0	0	40000	4.60206	154	84	5.25	1.25	1	8	14	11768128	Thomas Todd
20	11768128	1	1	0	1	0	0	0	0	0	300000000	8.47712	1	1	70	0	0	40000	4.60206	154	84	5.25	1.25	1	8	14	11768128	Thomas Todd
21	11768128	1	1	1	0	0	0	0	0	0	300000000	8.47712	1	1	70	0	0	40000	4.60206	154	84	6.25	0.25	0	8	14	11768128	Thomas Todd
22	11768128	1	1	1	1	0	0	0	0	0	300000000	8.47712	1	1	70	0	0	40000	4.60206	154	84	6.5	0	0	8	14	11768128	Thomas Todd
23	11768128	1	1	1	1	0	0	0	0	0	300000000	8.47712	1	1	70	0	0	40000	4.60206	154	84	6.5	0	0	8	14	11768128	Thomas Todd
24	11553603	1	1	0	0	0	0	0	0	0	200000000	8.30103	1	1	91	0	0	20000	4.30103	133	42	3.9	1.1	1	5	3	11553603	Thomas Todd
25	11553603	1	1	0	0	0	0	0	0	0	200000000	8.30103	1	1	91	0	0	20000	4.30103	133	42	4.1	2.2	1	5	6	11553603	Thomas Todd
26	11553603	1	1	0	0	0	0	0	0	0	200000000	8.30103	1	1	91	0	0	20000	4.30103	133	42	4.3	2.4	1	5	10	11553603	Thomas Todd
27	10534009	1	1	0	0	0	0	0	0	0	500000000	8.69897	1	1	70	0	0	20000	4.30103	154	84	4.5	2	1	10	14	10534009	Thomas Todd
28	10534009	1	1	1	0	0	0	0	0	0	500000000	8.69897	1	1	70	0	0	20000	4.30103	154	84	5.5	1	0	10	14	10534009	Thomas Todd
29	10534009	1	1	0	1	0	0	0	0	0	500000000	8.69897	1	1	70	0	0	20000	4.30103	154	84	4.5	2	1	10	14	10534009	Thomas Todd
30	10534009	1	1	1	1	0	0	0	0	0	500000000	8.69897	1	1	70	0	0	20000	4.30103	154	84	6	0.5	0	10	14	10534009	Thomas Todd
31	17894637	1	1	0	0	0	0	0	0	0	10000000	7	1	1	70	0	0	64000	4.80618	154	84	7	1	1	10	14	17894637	Thomas Todd
32	17894637	1	1	0	0	0	0	0	0	0	10000000	7	1	1	70	0	5	1760000000	9.24551	154	84	7	0	0	5	14	17894637	Thomas Todd
33	12119140	1	1	0	0	0	0	0	0	0	500000000	8.69897	1	1	70	3	0	500000	5.69897	84	14	5	1.13	1	5	14	12119140	Thomas Todd
34	7927779	1	1	0	0	0	0	0	0	0	300000000	8.47712	2	1	70	0	4	50000	4.69897	105	35	4.89	1.58	1	5	7	7927779	Thomas Todd
35	7927779	1	1	0	0	0	0	0	0	0	30000000	7.47712	2	1	70	0	4	50000	4.69897	105	35	5.21	0.98	1	5	7	7927779	Thomas Todd
36	7927779	1	1	0	0	0	0	0	0	0	3000000	6.47712	2	1	70	0	4	50000	4.69897	105	35	5.46	0.73	1	5	7	7927779	Thomas Todd
37	7927779	1	1	0	0	0	0	0	0	2	300000000	8.47712	2	1	70	0	4	50000	4.69897	105	35	6.12	0.57	1	5	7	7927779	Thomas Todd
38	7927779	1	1	0	0	0	0	0	0	0	300000000	8.47712	2	1	70	0	4	50000	4.69897	105	35	4.7	1.72	1	5	7	7927779	Thomas Todd
39	7927779	1	1	0	0	0	0	0	0	0	300000000	8.47712	2	1	70	2	4	50000	4.69897	105	35	4.7	2.03	1	5	7	7927779	Thomas Todd
40	7927779	1	1	0	0	0	0	0	0	0	300000000	8.47712	2	1	70	4	4	5000	3.69897	105	35	4.88	2.3	1	5	7	7927779	Thomas Todd
41	7806364	1	1	0	0	0	0	0	0	0	5000000	6.69897	1	1	84	0	0	30000	4.47712	168	84	5	1.75	1	8	14	7806364	Thomas Todd
42	7806364	1	1	0	0	0	0	0	0	0	500000000	8.69897	1	1	84	0	0	30000	4.47712	168	84	4.5	2.25	1	8	14	7806364	Thomas Todd
43	7806364	1	1	0	0	0	0	0	0	0	5000000	6.69897	1	1	84	0	0	30000	4.47712	196	112	4.25	1.75	1	8	14	7806364	Thomas Todd
44	7806364	1	1	0	0	0	0	0	0	0	500000000	8.69897	1	1	84	0	0	30000	4.47712	196	112	3.25	2.75	1	8	14	7806364	Thomas Todd
45	7806364	1	1	0	0	0	0	0	0	0	5000000	6.69897	1	1	84	0	0	30000	4.47712	224	140	5	2	1	8	14	7806364	Thomas Todd
46	7806364	1	1	0	0	0	0	0	0	0	500000000	8.69897	1	1	84	0	0	30000	4.47712	224	140	5.5	1.5	1	8	14	7806364	Thomas Todd
47	1908158	1	1	0	0	0	0	0	0	0	100000000	8	1	0	42	0	0	33000	4.51851	91	49	3.62	1.76	1	10	7	1908158	Thomas Todd
48	1908158	1	1	0	0	0	0	0	0	0	100000000	8	1	0	42	0	0	33000	4.51851	91	49	4.54	1.24	1	10	28	1908158	Thomas Todd
49	18981242	1	1	0	0	0	0	0	0	1	500000000	8.69897	1	0	63	0	1	300000000	8.47712	93	30	3.9	1.51	1	5	28	18981242	Thomas Todd
50	16790759	1	1	0	0	0	0	0	0	0	100000000	8	1	0	56	0	0	50000	4.69897	112	56	5.5	0.75	1	5	28	16790759	Thomas Todd
51	16790759	2	1	0	0	0	0	0	0	0	100000000	8	1	0	56	0	0	50000	4.69897	112	56	5.1	1.15	1	5	28	16790759	Denise
52	16790759	25	1	0	0	0	14	0	0	0	100000000	8	1	0	56	0	0	50000	4.69897	112	56	5.1	1.15	1	15	28	16790759	Denise
53	16339067	1	1	0	0	0	0	0	0	0	400000000	8.60206	1	0	42	0	0	20000	4.30103	77	42	4.25	1.1	1	5	14	16339067	Thomas Todd
54	16339067	1	1	1	0	0	0	0	0	0	4000000000	9.60206	1	0	42	0	0	20000	4.30103	77	42	4.5	0.85	1	5	14	16339067	Thomas Todd
55	16339067	1	1	2	0	0	0	0	0	0	4000000000	9.60206	1	0	42	0	0	20000	4.30103	77	42	5.4	-0.05	0	5	14	16339067	Thomas Todd
56	15972510	1	1	0	0	0	0	0	0	0	100000000	8	1	0	60	2	0	200000	5.30103	100	40	5.17	1.13	1	5	15	15972510	Thomas Todd
57	12933826	1	1	0	0	0	0	0	0	0	200000000	8.30103	1	0	50	0	0	10000	4	85	35	3.77	2.22	1	6	14	12933826	Thomas Todd
58	12761107	1	1	0	0	0	0	0	0	0	100000000	8	1	0	56	0	0	50000	4.69897	84	28	4.87	0.94	0	5	14	12761107	Thomas Todd
59	12761107	1	1	0	0	0	0	0	0	0	100000000	8	1	0	56	4	0	80000	4.90309	84	28	2.1	3.11	1	5	14	12761107	Thomas Todd
60	12414168	1	1	0	0	0	0	0	0	0	400000000	8.60206	1	0	40	0	0	20000	4.30103	82	42	4.6	1	1	5	14	12414168	Thomas Todd
61	12414168	4	1	0	0	1	0	0	0	0	400000000	8.60206	1	0	40	0	0	20000	4.30103	82	42	3.5	2.1	1	5	14	12414168	Thomas Todd
62	12414168	4	1	0	0	1	0	0	0	0	400000000	8.60206	1	0	40	0	0	20000	4.30103	82	42	3.7	1.9	1	5	14	12414168	Thomas Todd
63	12183550	1	1	0	0	0	0	0	0	0	100000	5	1	0	49	0	0	100000	5	91	42	6.54	0.84	1	8	14	12183550	Thomas Todd
64	12183550	28	1	0	0	0	16	0	0	0	100000	5	1	0	49	0	0	100000	5	91	42	4.64	2.74	1	8	14	12183550	Denise
65	12184550	2	1	0	0	0	0	0	0	0	100000	5	1	0	49	0	0	100000	5	91	42	5.94	1.44	1	8	14	12183550	Denise
66	10858205	1	1	0	0	0	0	0	0	0	300000000	8.47712	1	0	42	0	0	30000	4.47712	91	49	4.5	1	1	5	14	10858205	Thomas Todd
67	10858205	4	1	0	0	2	0	0	0	0	250000000	8.39794	1	0	42	0	0	30000	4.47712	91	49	1.5	4	1	5	14	10858205	Thomas Todd
68	10816476	1	1	0	0	0	0	0	0	0	400000000	8.60206	1	0	35	0	0	20000	4.30103	77	42	4.5	1.25	1	3	14	10816476	Thomas Todd
69	10670567	1	1	0	0	0	0	0	0	0	200000000	8.30103	1	0	60	0	0	10000	4	95	35	3.58	1.85	1	5	14	10670567	Thomas Todd
70	9916121	1	1	0	0	0	0	0	0	0	200000000	8.30103	1	0	60	0	0	10000	4	95	35	5.51	2.18	1	10	14	9916121	Thomas Todd
71	9208200	1	1	0	0	0	0	0	0	0	5000000	6.69897	1	1	84	0	0	30000	4.47712	168	84	6	1	1	8	14	9208200	Thomas Todd
72	9208200	1	1	0	0	0	0	0	0	0	500000000	8.69897	1	1	84	0	0	30000	4.47712	168	84	5.5	1.5	1	8	14	9208200	Thomas Todd
73	9208200	1	1	0	0	0	0	0	0	0	5000000	6.69897	1	1	84	0	0	30000	4.47712	196	112	5.2	1.3	1	8	14	9208200	Thomas Todd
74	9208200	1	1	0	0	0	0	0	0	0	500000000	8.69897	1	1	84	0	0	30000	4.47712	196	112	4	2.5	1	8	14	9208200	Thomas Todd
75	9208200	1	1	0	0	0	0	0	0	0	5000000	6.69897	1	1	84	0	0	30000	4.47712	224	140	6	1.1	1	8	14	9208200	Thomas Todd
76	9208200	1	1	0	0	0	0	0	0	0	500000000	8.69897	1	1	84	0	0	30000	4.47712	224	140	6.2	0.9	1	8	14	9208200	Thomas Todd
77	18836016	1	1	0	0	0	0	1	0	0	400000000	8.60206	1	0	40	0	0	40000	4.60206	75	35	4	1.3	1	10	14	18836016	Thomas Todd
78	18981242	1	1	0	0	0	0	0	0	1	500000000	8.69897	1	0	60	0	1	300000000	8.47712	90	30	3.9	1.51	1	5	38	18981242	Thomas Todd
79	7806364	2	1	0	0	0	0	0	0	0	5000000	6.69897	1	1	84	0	0	30000	4.47712	168	84	4.25	2.5	1	8	14	7806364	Thomas Todd
80	7806364	2	1	0	0	0	0	0	0	0	5000000	6.69897	1	1	84	0	0	30000	4.47712	196	112	4.5	1.5	1	8	14	7806364	Thomas Todd
81	7806364	2	1	0	0	0	0	0	0	0	5000000	6.69897	1	1	84	0	0	30000	4.47712	224	140	5.75	1.25	1	8	14	7806364	Thomas Todd
82	16790759	2	1	0	0	0	0	0	0	0	100000000	8	1	0	56	0	0	50000	4.69897	112	56	5.25	1	1	5	28	16790759	Thomas Todd
83	16439039	2	1	0	0	0	0	0	0	2	100000	5	1	0	63	0	0	50000	4.69897	91	28	2.44	3.19	1	10	14	16439039	Thomas Todd
84	12761107	2	1	0	0	0	0	0	0	2	100000	5	1	0	56	0	0	50000	4.69897	84	28	2.32	3.49	1	5	14	12761107	Thomas Todd
85	12761107	2	1	0	0	0	0	0	0	2	100000	5	1	0	56	4	0	80000	4.90309	84	28	2.09	3.12	1	5	14	12761107	Thomas Todd
86	12183550	2	1	0	0	0	0	0	0	0	100000	5	1	0	49	0	0	100000	5	91	42	5.94	1.44	1	5	14	12183550	Thomas Todd
87	19047401	2	1	0	0	0	0	0	0	0	100000	5	1	0	63	0	0	100000	5	203	140	1.5	5	1	5	7	19047401	Thomas Todd
88	19047401	23	1	0	0	0	1	0	0	0	100000	5	1	0	63	0	0	100000	5	203	140	3.5	3	1	5	7	19047401	Thomas Todd
89	18981242	2	1	0	0	0	0	0	0	6	1200000000	9.07918	1	0	60	0	0	40000	4.60206	90	30	2.9	2.13	1	5	28	18981242	Thomas Todd
90	18981242	2	1	0	0	0	0	0	0	6	1200000000	9.07918	1	0	60	1	1	13000000000	10.1139	90	30	4.27	1.2	1	5	28	18981242	Thomas Todd
91	17686554	2	1	0	0	0	0	0	0	0	10000	4	1	0	63	0	0	40000	4.60206	93	30	3.56	1.66	1	5	30	17686554	Thomas Todd
92	17570767	2	1	0	0	0	0	3	0	0	5000000	6.69897	3			0	4	5000000	6.69897		42	3.56	2.87	1	10	28	17570767	Thomas Todd
93	14573645	2	1	0	0	0	0	0	0	0	500000	5.69897	1	0	63	0	0	500000	5.69897	119	56	2.95	1.78	1	5	28	14573645	Thomas Todd
94	12171297	2	1	0	0	0	0	0	0	3	50000	4.69897	1	0	56	0	0	100000	5	70	14	4.5	2.5	1	8	14	12171297	Thomas Todd
95	12079742	2	1	0	0	0	0	0	0	0	100000	5	1	0	35	0	0	50000	4.69897	105	70	5.46	1.65	1	10	14	12079742	Thomas Todd
96	11553569	2	1	0	0	0	0	0	0	0	50000	4.69897	3	0	42	1	0	50000	4.69897	70	28	2.5	2.54	1	4	28	11553569	Thomas Todd
97	11401996	2	1	0	0	0	0	0	0	0	10000	4	1	0	63	0	0	1000000000	9	119	56	6.44	2.16	1	5	7	11401996	Thomas Todd
98	11401996	2	1	0	0	0	0	0	0	0	10000	4	1	0	63	0	0	10000000	7	119	56	3.52	3.05	1	5	7	11401996	Thomas Todd
99	11401996	2	1	0	0	0	0	0	0	0	10000	4	1	0	63	0	0	100000	5	119	56	2	4.55	1	5	7	11401996	Thomas Todd
100	9784574	2	1	0	0	0	0	1	0	2	100000	5	1	0	42	1	0	200000	5.30103	72	30	3	1.5	1	12	14	9784574	Thomas Todd
101	9784574	23	1	0	0	0	3	1	0	2	100000	5	1	0	42	1	0	200000	5.30103	72	30	2.75	1.75	1	12	14	9784574	Thomas Todd
102	2123586	2	1	0	0	0	0	1	0	2	100000	5	1	0	40	1	0	200000	5.30103	95	45	1.35	3.27	1	12	15	2123586	Thomas Todd
103	2123586	2	1	0	0	0	0	1	0	2	100000	5	1	0	40	6	0	10000	4	95	45	2.61	2.51	1	12	15	2123586	Thomas Todd
104	2123586	2	1	0	0	0	0	1	0	2	100000	5	1	0	40	7	0	30000	4.47712	95	45	1.78	3.11	1	12	15	2123586	Thomas Todd
105	2123586	2	1	0	0	0	0	1	0	2	100000	5	1	0	40	1	0	240000	5.38021	190	150	2	2.54	1	12	15	2123586	Thomas Todd
106	2123586	2	1	0	0	0	0	1	0	2	100000	5	1	0	40	6	0	12000	4.07918	190	150	2.46	2.69	1	12	15	2123586	Thomas Todd
107	2123586	2	1	0	0	0	0	1	0	2	100000	5	1	0	40	7	0	40000	4.60206	190	150	1.93	2.86	1	12	15	2123586	Thomas Todd
108	2844673	2	1	0	0	0	0	0	0	2	50000	4.69897	1	0	42	0	4	50000	4.69897	77	35	4.53	1.86	1	6	7	2844673	Thomas Todd
109	3089933	2	1	0	0	0	0	0	0	0	29	1.4624	1	0	42	0	0	50000	4.69897	84	42	3.68	2.52	1	5	7	3089933	Thomas Todd
110	3089933	2	1	0	0	0	0	0	0	0	290	2.4624	1	0	42	0	0	50000	4.69897	84	42	4.81	1.39	1	5	7	3089933	Thomas Todd
111	3089933	2	1	0	0	0	0	0	0	0	2900	3.4624	1	0	42	0	0	50000	4.69897	84	42	4.27	1.93	1	5	7	3089933	Thomas Todd
112	3089933	2	1	0	0	0	0	0	0	0	29000	4.4624	1	0	42	0	0	50000	4.69897	84	42	2.91	3.19	1	5	7	3089933	Thomas Todd
113	3089933	2	1	0	0	0	0	0	0	2	50000	4.69897	1	0	42	0	4	50000	4.69897	84	14	5.88	0.82	1	5	7	3089933	Thomas Todd
114	3089933	2	1	0	0	0	0	0	0	2	50000	4.69897	1	0	42	0	4	50000	4.69897	84	28	4.93	1.65	1	5	7	3089933	Thomas Todd
115	3089933	2	1	0	0	0	0	0	0	2	50000	4.69897	1	0	42	0	4	50000	4.69897	84	42	4.27	2.44	1	5	7	3089933	Thomas Todd
116	12119140	3	1	0	0	0	0	0	0	0	500000000	8.69897	1	1	70	3	0	500000	5.69897	84	14	4.07	2.06	1	5	14	12119140	Thomas Todd
117	15972510	3	1	0	0	0	0	0	0	2	100000	5	1	0	60	2	0	200000	5.30103	100	40	3.8	2.5	1	5	15	15972510	Thomas Todd
118	9784574	3	1	0	0	0	0	1	0	2	100000	5	1	0	42	6	0	10000	4	72	30	3	1.5	1	6	56	9784574	Thomas Todd
119	9784574	24	1	0	0	0	3	1	0	2	100000	5	1	0	42	6	0	10000	4	72	30	2.25	2.5	1	6	56	9784574	Thomas Todd
120	9784574	2	1	0	0	0	0	1	0	2	100000	5	1	0	42	1	0	200000	5.30103	72	30	3	1.7	1	6	56	9784574	Thomas Todd
121	9784574	23	1	0	0	0	3	1	0	2	100000	5	1	0	42	1	0	200000	5.30103	72	30	3.5	1.2	1	6	56	9784574	Thomas Todd
122	2123586	3	1	0	0	0	0	1	0	2	80000	4.90309	1	0	40	1	0	200000	5.30103	95	45	1.75	2.87	1	12	15	2123586	Thomas Todd
123	2123586	3	1	0	0	0	0	1	0	2	100000	5	1	0	40	6	0	10000	4	95	45	1.92	3.2	1	12	15	2123586	Thomas Todd
124	2123586	3	1	0	0	0	0	1	0	2	100000	5	1	0	40	7	0	30000	4.47712	95	45	2.29	2.6	1	12	15	2123586	Thomas Todd
125	2123586	3	1	0	0	0	0	1	0	2	100000	5	1	0	40	1	0	240000	5.38021	190	150	2.26	2.28	1	12	15	2123586	Thomas Todd
126	2123586	3	1	0	0	0	0	1	0	2	100000	5	1	0	40	6	0	12000	4.07918	190	150	2	3.15	1	12	15	2123586	Thomas Todd
127	2123586	3	1	0	0	0	0	1	0	2	100000	5	1	0	40	7	0	40000	4.60206	190	150	1.76	3.03	1	12	15	2123586	Thomas Todd
128	12761107	28	1	0	0	0	5	0	0	0	100000000	8	1	0	56	0	0	50000	4.69897	84	28	3.27	2.54	1	5	14	12761107	Thomas Todd
129	12761107	28	1	0	0	0	5	0	0	0	100000000	8	1	0	56	4	0	80000	4.90309	84	28	0.61	4.6	1	5	14	12761107	Thomas Todd
130	14573645	28	1	0	0	0	2	0	0	0	10000000	7	1	0	63	0	0	500000	5.69897	119	56	2.8	1.93	1	5	28	14573645	Thomas Todd
131	18981242	5	1	0	2	0	0	0	0	2	800000000	8.90309	1	0	60	1	0	40000	4.60206	90	30	2.88	2.02	1	5	28	18981242	Thomas Todd
132	17686554	5	1	0	2	0	0	0	0	2	800000000	8.90309	1	0	63	0	0	40000	4.60206	93	30	3.12	2.19	1	5	30	17686554	Thomas Todd
133	2123586	6	1	0	0	0	0	1	0	2	500	2.69897	1	0	40	1	0	200000	5.30103	95	45	2.12	2.5	1	6	15	2123586	Thomas Todd
134	2123586	6	1	0	0	0	0	1	0	2	50000	4.69897	1	0	40	1	0	200000	5.30103	95	45	1.94	2.68	1	6	15	2123586	Thomas Todd
135	2123586	6	1	0	0	0	0	1	0	2	5000000	6.69897	1	0	40	1	0	200000	5.30103	95	45	1.47	3.15	1	6	15	2123586	Thomas Todd
136	2123586	6	1	0	0	0	0	1	0	2	100000	5	1	0	40	6	0	10000	4	95	45	1.97	3.15	1	6	15	2123586	Thomas Todd
137	2123586	6	1	0	0	0	0	1	0	2	100000	5	1	0	40	7	0	30000	4.47712	95	45	1.82	3.07	1	6	15	2123586	Thomas Todd
138	2123586	6	1	0	0	0	0	1	0	2	100000	5	1	0	40	1	0	240000	5.38021	190	150	1.93	2.61	1	6	15	2123586	Thomas Todd
139	2123586	6	1	0	0	0	0	1	0	2	100000	5	1	0	40	6	0	12000	4.07918	190	150	3.29	1.86	1	6	15	2123586	Thomas Todd
140	2123586	6	1	0	0	0	0	1	0	2	100000	5	1	0	40	7	0	40000	4.60206	190	150	2.11	2.68	1	6	15	2123586	Thomas Todd
141	12079742	23	1	0	0	0	18	0	0	0	100000	5	1	0	35	0	0	50000	4.69897	105	70	6.15	0.96	1	10	14	12079742	Thomas Todd
142	17894637	1	1	0	0	0	0	0	0	0	10000000	7	1	1	70	0	0	64000	4.80618	84	14	6.5	0.4	0	10	14	17894637	Samantha
143	17894637	1	1	0	0	0	0	0	0	0	10000000	7	1	1	70	0	5	1760000000	9.24551	84	14	6.4	-0.1	0	5	14	17894637	Samantha
144	17681650	2	1	0	0	0	0	3	0	0	5000000	6.69897	1	0	56	0	4	5000000	6.69897	98	42	3.44	2.97	1	10	28	17681650	Samantha
145	17664263	28	1	0	0	0	9	0	0	0	1000000	6	1	0	56	0	5	5000000000	9.69897	196	140	2.4	2.02	1	5	28	17664263	Samantha
146	17664263	28	1	0	0	0	10	0	0	0	1000000	6	1	0	56	0	5	5000000000	9.69897	196	140	3.4	0.86	1	5	28	17664263	Samantha
147	17664263	28	1	0	0	0	11	0	0	0	1000000	6	1	0	56	0	5	5000000000	9.69897	196	140	4.5	-0.06	0	5	28	17664263	Samantha
148	17664263	28	1	0	0	0	9	0	0	0	1000000	6	1	0	56	2	5	5000000000	9.69897	196	140	1.16	4.25	1	5	28	17664263	Samantha
149	17664263	25	1	0	0	0	9	0	0	0	1000000	6	1	0	56	2	5	5000000000	9.69897	196	140	1.42	3.99	1	5	28	17664263	Samantha
150	17664263	25	1	0	0	0	10	0	0	0	1000000	6	1	0	56	2	5	5000000000	9.69897	196	140	4.5	0.92	0	5	28	17664263	Samantha
151	17664263	25	1	0	0	0	11	0	0	0	1000000	6	1	0	56	2	5	5000000000	9.69897	196	140	3.8	1.59	1	5	28	17664263	Samantha
152	17664263	25	1	0	0	0	9	0	0	0	1000000	6	1	0	56	0	5	5000000000	9.69897	196	140	1.3	3.13	1	5	28	17664263	Samantha
153	17664263	28	1	0	0	0	15	0	0	0	1000000	6	1	0	56	0	5	5000000000	9.69897	196	140	4.5	1	0	5	28	17664263	Denise
154	17664263	28	1	0	0	0	15	0	0	0	1000000	6	1	0	56	2	5	5000000000	9.69897	196	140	4	1.5	1	5	28	17664263	Denise
155	17428946	5	4	2	2	0	0	0	0	2	800000000	8.90309	1	0	56	4	4	100000	5	86	30	5.15	2.25	1	8	14	17428946	Samantha
156	17428946	5	4	2	2	0	0	0	0	2	800000000	8.90309	1	0	56	6	4	100000	5	86	30	3.2	2.56	1	8	21	17428946	Samantha
157	17049676	3	1	0	0	0	0	0	0	2	200000	5.30103	1	1	116	2	0	10000	4	146	30	1.1	3.63	1	5	7	17049676	Samantha
158	16790778	28	1	0	0	0	9	0	0	0	1000000	6	1	0	42	0	0	10000	4	126	84	1.5	4.7	1	8	7	16790778	Samantha
159	16790778	28	1	0	0	0	10	0	0	0	1000000	6	1	0	42	0	0	10000	4	126	84	4.7	1.5	1	8	7	16790778	Samantha
160	16790778	28	1	0	0	0	11	0	0	0	1000000	6	1	0	42	0	0	10000	4	126	84	5.3	0.9	1	8	7	16790778	Samantha
161	16790778	2	1	0	0	0	0	0	0	0	1000000	6	1	0	42	0	0	10000	4	126	84	1.9	4.3	1	8	7	16790778	Samantha
162	16790778	28	1	0	0	0	9	0	0	0	1000000	6	1	0	42	0	0	10000	4	154	112	0.69	4.7	1	8	7	16790778	Samantha
163	16790778	28	1	0	0	0	10	0	0	0	1000000	6	1	0	42	0	0	10000	4	154	112	4.49	0.9	1	8	7	16790778	Samantha
164	16790778	28	1	0	0	0	11	0	0	0	1000000	6	1	0	42	0	0	10000	4	154	112	4.49	0.9	1	8	7	16790778	Samantha
165	16790778	2	1	0	0	0	0	0	0	0	1000000	6	1	0	42	0	0	10000	4	154	112	0.99	4.4	1	8	7	16790778	Samantha
166	16790778	28	1	0	0	0	9	0	0	0	1000000	6	1	0	42	0	0	10000	4	182	140	1.1	4.5	1	8	7	16790778	Samantha
167	16790778	28	1	0	0	0	10	0	0	0	1000000	6	1	0	42	0	0	10000	4	182	140	3.8	1.8	1	8	7	16790778	Samantha
168	16790778	28	1	0	0	0	11	0	0	0	1000000	6	1	0	42	0	0	10000	4	182	140	5.53	0.07	1	8	7	16790778	Samantha
169	16790778	2	1	0	0	0	0	0	0	0	1000000	6	1	0	42	0	0	10000	4	182	140	1.3	4.3	1	8	7	16790778	Samantha
170	16790778	25	1	0	0	0	9	0	0	0	1000000	6	1	0	42	2	0	10000	4	126	84	2	3.7	1	8	7	16790778	Samantha
171	16790778	25	1	0	0	0	10	0	0	0	1000000	6	1	0	42	2	0	10000	4	126	84	3.8	1.9	1	8	7	16790778	Samantha
172	16790778	25	1	0	0	0	11	0	0	0	1000000	6	1	0	42	2	0	10000	4	126	84	4.2	1.5	1	8	7	16790778	Samantha
173	16790778	3	1	0	0	0	0	0	0	0	1000000	6	1	0	42	2	0	10000	4	126	84	3.3	2.4	1	8	7	16790778	Samantha
174	16790778	25	1	0	0	0	9	0	0	0	1000000	6	1	0	42	2	0	10000	4	154	112	1.1	5.2	1	8	7	16790778	Samantha
175	16790778	25	1	0	0	0	10	0	0	0	1000000	6	1	0	42	2	0	10000	4	154	112	2.9	3.4	1	8	7	16790778	Samantha
176	16790778	25	1	0	0	0	11	0	0	0	1000000	6	1	0	42	2	0	10000	4	154	112	2.9	3.4	1	8	7	16790778	Samantha
177	16790778	3	1	0	0	0	0	0	0	0	1000000	6	1	0	42	2	0	10000	4	154	112	2.6	3.7	1	8	7	16790778	Samantha
178	16790778	25	1	0	0	0	9	0	0	0	1000000	6	1	0	42	2	0	10000	4	182	140	1.4	4.7	1	8	7	16790778	Samantha
179	16790778	25	1	0	0	0	10	0	0	0	1000000	6	1	0	42	2	0	10000	4	182	140	3.3	2.8	1	8	7	16790778	Samantha
180	16790778	25	1	0	0	0	11	0	0	0	1000000	6	1	0	42	2	0	10000	4	182	140	2	4.1	1	8	7	16790778	Samantha
181	16790778	3	1	0	0	0	0	0	0	0	1000000	6	1	0	42	2	0	10000	4	182	140	1.7	4.4	1	8	7	16790778	Samantha
182	16790778	25	1	0	0	0	9	0	0	0	1000000	6	1	0	42	0	0	10000	4	154	112	1.6	4.2	1	5	7	16790778	Samantha
183	16790778	25	1	0	0	0	10	0	0	0	1000000	6	1	0	42	0	0	10000	4	154	112	2.5	3.3	1	5	7	16790778	Samantha
184	16790778	25	1	0	0	0	11	0	0	0	1000000	6	1	0	42	0	0	10000	4	154	112	4.2	1.6	1	5	7	16790778	Samantha
185	16790778	28	1	0	0	0	9	0	0	0	1000000	6	1	0	42	2	0	10000	4	154	112	1.4	5.1	1	5	7	16790778	Samantha
186	16790778	28	1	0	0	0	10	0	0	0	1000000	6	1	0	42	2	0	10000	4	154	112	4.4	2.1	1	5	7	16790778	Samantha
187	16790778	28	1	0	0	0	11	0	0	0	1000000	6	1	0	42	2	0	10000	4	154	112	5.1	1.4	1	5	7	16790778	Samantha
188	16790778	28	1	0	0	0	15	0	0	0	1000000	6	1	0	42	0	0	10000	4	126	84	5	1.2	1	5	7	16790778	Denise
189	16790778	28	1	0	0	0	15	0	0	0	1000000	6	1	0	42	0	0	10000	4	154	112	4.5	1.3	1	5	7	16790778	Denise
190	16790778	28	1	0	0	0	15	0	0	0	1000000	6	1	0	42	0	0	10000	4	182	140	5.5	0	0	5	7	16790778	Denise
191	16790778	28	1	0	0	0	15	0	0	0	1000000	6	1	0	42	2	0	10000	4	126	84	4	2.8	1	5	7	16790778	Denise
192	16790778	28	1	0	0	0	15	0	0	0	1000000	6	1	0	42	2	0	10000	4	154	112	3	3.5	1	5	7	16790778	Denise
193	16790778	28	1	0	0	0	15	0	0	0	1000000	6	1	0	42	2	0	10000	4	182	140	2.5	3.7	1	5	7	16790778	Denise
194	16481077	3	1	0	0	0	0	0	0	2	50000	4.69897	1	0	63	6	0	10000	4	119	56	3.89	2.37	1	5	14	16481077	Samantha
195	16446171	1	1	0	0	0	0	0	0	0	200000000	8.30103	1	0	42	0	0	10000	4	70	28	4.9	2.2	1	6	14	16446171	Samantha
196	15908354	1	1	0	0	0	0	0	0	0	200000000	8.30103	1	0	42	0	0	10000	4	84	42	1.17	1.9	1	6	14	15908354	Samantha
197	15736854	3	1	0	0	0	0	0	0	0	100000	5	1	0	49	2	0	50000	4.69897	80	45	3.71	1.54	1	12	15	15736854	Samantha
198	15736854	3	1	0	0	0	0	0	0	0	100000	5	1	0	49	2	0	50000	4.69897	80	45	3.66	1.59	1	12	30	15736854	Samantha
199	15327798	1	1	0	0	0	0	0	0	0	300000000	8.47712	1	0	42	0	0	30000	4.47712	91	49	4.25	1	1	5	14	15327798	Thomas Todd
200	15327798	4	1	0	0	1	0	0	0	0	500000000	8.69897	1	0	42	0	0	30000	4.47712	91	49	2.5	2.9	1	5	14	15327798	Samantha/Thom
201	15327798	4	1	0	0	2	0	0	0	0	250000000	8.39794	1	0	42	0	0	30000	4.47712	91	49	1.3	3.9	1	5	14	15327798	Samantha/Thom
202	15327798	4	1	0	0	6	0	0	0	0	28000000	7.44716	1	0	42	0	0	30000	4.47712	91	49	1.3	3.9	1	5	14	15327798	Samantha/Thom
203	15327798	1	1	0	0	0	0	0	0	0	300000000	8.47712	1	0	42	2	0	24000	4.38021	91	49	4.4	1.3	1	5	14	15327798	Samantha/Thom
204	15327798	4	1	0	0	1	0	0	0	0	500000000	8.69897	1	0	42	2	0	24000	4.38021	91	49	4.2	1.5	1	5	14	15327798	Samantha/Thom
205	15327798	4	1	0	0	2	0	0	0	0	250000000	8.39794	1	0	42	2	0	24000	4.38021	91	49	2.7	3	1	5	14	15327798	Samantha/Thom
206	15327798	4	1	0	0	6	0	0	0	0	28000000	7.44716	1	0	42	2	0	24000	4.38021	91	49	1.7	4	1	5	14	15327798	Samantha/Thom
207	15327798	1	1	0	0	0	0	0	0	0	300000000	8.47712	1	0	42	2	0	24000	4.38021	91	49	4.2	1	1	5	14	15327798	Samantha/Thom
208	15327798	4	1	0	0	1	0	0	0	0	500000000	8.69897	1	0	42	2	0	24000	4.38021	91	49	3.9	1.3	1	5	14	15327798	Samantha/Thom
209	15327798	4	1	0	0	2	0	0	0	0	250000000	8.39794	1	0	42	2	0	24000	4.38021	91	49	1.8	3.4	1	5	14	15327798	Samantha/Thom
210	15327798	4	1	0	0	6	0	0	0	0	28000000	7.44716	1	0	42	2	0	24000	4.38021	91	49	1.6	3.6	1	5	14	15327798	Samantha/Thom
211	8723881	25	1	0	0	0	4	0	0	7	50000	4.69897	1	0	63	2	4	50000	4.69897	119	56	4.42	2.37	1	5	14	8723881	Samantha
212	8723881	26	1	0	0	0	4	0	0	7	50000	4.69897	1	0	63	2	4	50000	4.69897	119	56	4.15	2.64	1	5	14	8723881	Samantha
213	8723881	1	1	0	0	0	0	0	0	0	300000000	8.47712	1	0	63	2	4	50000	4.69897	119	56	4.94	1.85	1	5	14	8723881	Samantha
214	8723881	3	1	0	0	0	0	0	0	7	50000	4.69897	1	0	63	2	4	50000	4.69897	119	56	2.91	3.87	1	5	14	8723881	Samantha
215	8723881	25	1	0	0	0	4	0	0	7	50000	4.69897	1	0	63	0	4	50000	4.69897	119	56	5.4	1.26	1	5	14	8723881	Samantha
216	8723881	26	1	0	0	0	4	0	0	7	50000	4.69897	1	0	63	0	4	50000	4.69897	119	56	5.25	1.41	1	5	14	8723881	Samantha
217	8723881	1	1	0	0	0	0	0	0	0	300000000	8.47712	1	0	63	0	4	50000	4.69897	119	56	5.78	0.88	1	5	14	8723881	Samantha
218	8723881	2	1	0	0	0	0	0	0	7	5000	3.69897	1	0	63	0	4	50000	4.69897	119	56	3.42	3.24	1	5	14	8723881	Samantha
219	8723881	25	1	0	0	0	4	0	0	7	50000	4.69897	1	0	63	11	4	50000	4.69897	119	56	5.28	1.94	1	5	14	8723881	Samantha
220	8723881	26	1	0	0	0	4	0	0	7	50000	4.69897	1	0	63	11	4	50000	4.69897	119	56	5.03	2.19	1	5	14	8723881	Samantha
221	8723881	1	1	0	0	0	0	0	0	0	300000000	8.47712	1	0	63	11	4	50000	4.69897	119	56	6.4	0.82	1	5	14	8723881	Samantha
222	8723881	2	1	0	0	0	0	0	0	7	50000	4.69897	1	0	63	11	4	50000	4.69897	119	56	3.95	3.27	1	5	14	8723881	Samantha
223	8723881	25	1	0	0	0	4	0	0	7	50000	4.69897	1	0	63	12	4	50000	4.69897	119	56	4.81	1.72	1	5	14	8723881	Samantha
224	8723881	26	1	0	0	0	4	0	0	7	50000	4.69897	1	0	63	12	4	50000	4.69897	119	56	3.86	2.67	1	5	14	8723881	Samantha
225	8723881	1	1	0	0	0	0	0	0	0	300000000	8.47712	1	0	63	12	4	50000	4.69897	119	56	5.26	1.27	1	5	14	8723881	Samantha
226	8723881	2	1	0	0	0	0	0	0	7	50000	4.69897	1	0	63	12	4	50000	4.69897	119	56	3.25	3.28	1	5	14	8723881	Samantha
227	8723881	25	1	0	0	0	4	0	0	7	50000	4.69897	1	0	63	4	4	50000	4.69897	119	56	5.97	1.92	1	5	14	8723881	Samantha
228	8723881	3	1	0	0	0	0	0	0	7	50000	4.69897	1	0	63	4	4	50000	4.69897	119	56	6.31	1.58	1	5	14	8723881	Samantha
229	8723881	25	1	0	0	0	4	0	0	7	5000	3.69897	1	0	63	14	4	50000	4.69897	119	56	5.53	1.41	1	5	14	8723881	Samantha
230	8723881	1	1	0	0	0	0	0	0	0	300000000	8.47712	1	0	63	14	4	50000	4.69897	119	56	5.74	1.2	1	5	14	8723881	Samantha
231	8723881	2	1	0	0	0	0	0	0	7	50000	4.69897	1	0	63	14	4	50000	4.69897	119	56	3.16	3.78	1	5	14	8723881	Samantha
232	8723881	25	1	0	0	0	4	0	0	7	50000	4.69897	1	0	63	15	4	50000	4.69897	119	56	5.65	1.84	1	5	14	8723881	Samantha
233	8723881	1	1	0	0	0	0	0	0	0	300000000	8.47712	1	0	63	15	4	50000	4.69897	119	56	6.33	1.16	1	5	14	8723881	Samantha
234	8723881	2	1	0	0	0	0	0	0	7	50000	4.69897	1	0	63	15	4	50000	4.69897	119	56	4.39	3.1	1	5	14	8723881	Samantha
235	8723881	25	1	0	0	0	4	0	0	7	50000	4.69897	1	0	63	16	4	50000	4.69897	119	56	4.46	0.97	1	5	7	8723881	Samantha
236	8723881	1	1	0	0	0	0	0	0	0	300000000	8.47712	1	0	63	16	4	50000	4.69897	119	56	4.7	0.73	1	5	7	8723881	Samantha
237	8723881	2	1	0	0	0	0	0	0	7	50000	4.69897	1	0	63	16	4	50000	4.69897	119	56	3.91	1.52	1	5	7	8723881	Samantha
238	8723881	25	1	0	0	0	4	0	0	7	50000	4.69897	1	0	63	17	4	50000	4.69897	119	56	4.45	1.85	1	5	7	8723881	Samantha
239	8723881	1	1	0	0	0	0	0	0	0	300000000	8.47712	1	0	63	17	4	50000	4.69897	119	56	4.56	1.74	1	5	7	8723881	Samantha
240	8723881	2	1	0	0	0	0	0	0	7	50000	4.69897	1	0	63	17	4	50000	4.69897	119	56	3.49	2.81	1	5	7	8723881	Samantha
241	8723881	26	1	0	0	0	4	0	0	7	50000	4.69897	1	0	63	19	4	50000	4.69897	119	56	5.53	1.87	1	5	14	8723881	Samantha
242	8723881	26	1	0	0	0	4	0	0	7	50000	4.69897	1	0	63	20	4	50000	4.69897	119	56	4.91	2.34	1	5	14	8723881	Samantha
243	8723881	26	1	0	0	0	4	0	0	7	50000	4.69897	1	0	63	21	4	50000	4.69897	119	56	5.63	1.64	1	5	14	8723881	Samantha
244	8723881	26	1	0	0	0	4	0	0	7	50000	4.69897	1	0	63	22	4	50000	4.69897	119	56	4.81	2.65	1	5	14	8723881	Samantha
245	8723881	26	1	0	0	0	4	0	0	7	50000	4.69897	1	0	63	23	4	50000	4.69897	119	56	4.53	2.92	1	5	14	8723881	Samantha
246	8723881	26	1	0	0	0	4	0	0	7	50000	4.69897	1	0	63	24	4	50000	4.69897	119	56	4.8	2.59	1	5	14	8723881	Samantha
247	8723881	25	1	0	0	0	4	0	0	7	50000	4.69897	1	0	63	8	4	50000	4.69897	119	56	5.66	1.58	1	5	14	8723881	Samantha
248	8723881	26	1	0	0	0	4	0	0	7	50000	4.69897	1	0	63	8	4	50000	4.69897	119	56	5.12	2.12	1	5	14	8723881	Samantha
249	8723881	1	1	0	0	0	0	0	0	0	300000000	8.47712	1	0	63	8	4	50000	4.69897	119	56	6.38	0.86	1	5	14	8723881	Samantha
250	8723881	2	1	0	0	0	0	0	0	7	50000	4.69897	1	0	63	8	4	50000	4.69897	119	56	4.24	3	1	5	14	8723881	Samantha
251	21376799	7	1	0	0	3	0	0	0	0	380000000	8.57978	1	0	42	7	0	100000	5	84	42	4.5	1.4	1	5	14	21376799	Asiyah
252	21376799	8	1	0	0	1	0	0	0	0	900000000	8.95424	1	0	42	7	0	100000	5	84	42	4.3	1.6	1	5	14	21376799	Asiyah
253	21376799	8	1	0	0	5	0	0	0	0	820000000	8.91381	1	0	42	7	0	100000	5	84	42	4	1.9	1	5	14	21376799	Asiyah
254	21376799	8	1	0	0	6	0	0	0	0	280000000	8.44716	1	0	42	7	0	100000	5	84	42	2.5	3.4	1	5	14	21376799	Asiyah
255	21316499	1	1	0	0	0	0	0	0	4	4000000000	9.60206	1	0	56	0	5	200000	5.30103	98	42	3	1	0	5	14	21316499	Asiyah
256	21316499	4	1	0	0	1	0	0	0	4	4000000000	9.60206	1	0	56	0	5	200000	5.30103	98	42	2.93	1.07	0	5	14	21316499	Asiyah
257	21316499	1	1	0	0	0	0	0	0	4	4000000000	9.60206	2	0	56	0	5	200000	5.30103	112	56	2.7	1	0	5	14	21316499	Asiyah
258	21316499	4	1	0	0	1	0	0	0	4	4000000000	9.60206	2	0	56	0	5	200000	5.30103	112	56	2.79	0.91	0	5	14	21316499	Asiyah
259	21316499	4	1	0	0	1	0	0	0	4	10000000	7	1	0	56	0	5	20000	4.30103	98	42	2.3	1.4	0	5	14	21316499	Asiyah
260	21316499	4	1	0	0	1	0	0	0	4	100000000	8	1	0	56	0	5	20000	4.30103	98	42	2	1.7	0	5	14	21316499	Asiyah
261	21316499	4	1	0	0	1	0	0	0	4	1000000000	9	1	0	56	0	5	20000	4.30103	98	42	2.18	1.52	0	5	14	21316499	Asiyah
262	21316499	4	1	0	0	1	0	0	0	0	400000000	8.60206	1	0	56	0	5	20000	4.30103	98	42	2.7	1.08	0	5	14	21316499	Asiyah
263	21316499	4	1	0	0	1	0	0	0	3	400000000	8.60206	1	0	56	0	5	20000	4.30103	98	42	2.78	1	0	5	14	21316499	Asiyah
264	21316499	4	1	0	0	1	0	0	0	8	400000000	8.60206	1	0	56	0	5	20000	4.30103	98	42	2.78	1	0	5	14	21316499	Asiyah
265	21316499	4	1	0	0	1	0	0	0	2	400000000	8.60206	1	0	56	0	5	20000	4.30103	98	42	2.9	0.88	0	5	14	21316499	Asiyah
266	21316499	4	1	0	0	1	0	0	0	0	400000000	8.60206	2	0	56	0	5	20000	4.30103	112	56	2.78	1.22	0	8	14	21316499	Asiyah
267	21316499	4	1	0	0	1	0	0	0	0	400000000	8.60206	2	0	56	0	5	20000	4.30103	112	56	2.3	0.49	1	8	14	21316499	Asiyah
268	21316499	4	1	0	0	1	0	0	0	3	400000000	8.60206	2	0	56	0	5	20000	4.30103	112	56	2.78	1.12	0	8	14	21316499	Asiyah
269	21316499	4	1	0	0	1	0	0	0	8	400000000	8.60206	2	0	56	0	5	20000	4.30103	112	56	2.9	1	0	6	14	21316499	Asiyah
270	21316499	4	1	0	0	1	0	0	0	4	400000000	8.60206	2	0	56	0	5	20000	4.30103	112	56	2.3	0.6	0	6	14	21316499	Asiyah
271	21316499	4	1	0	0	1	0	0	0	4	400000000	8.60206	2	0	56	0	5	20000	4.30103	112	56	2	1.9	0	6	14	21316499	Asiyah
272	21316499	1	1	0	0	0	0	0	0	4	400000000	8.60206	2	0	56	0	5	20000	4.30103	112	42	2.78	-0.93	0	5	14	21316499	Asiyah
273	21316499	1	1	0	0	0	0	0	0	4	400000000	8.60206	1	0	56	0	5	20000	4.30103	112	42	2.7	-0.85	0	5	14	21316499	Asiyah
274	21316499	2	1	0	0	0	0	0	0	4	200000	5.30103	1	0	56	0	5	20000	4.30103	122	42	2.48	-0.63	0	5	14	21316499	Asiyah
275	21264260	1	1	0	0	0	0	0	0	6	500000000	8.69897	3	1	70	0	8	300000000	8.47712	114	44	3.91	1.48	1	5	30	21264260	Asiyah
276	21264260	2	1	0	0	0	0	0	0	0	10000	4	2	1	70	0	0	40000	4.60206	114	44	4.01	2.27	1	5	30	21264260	Asiyah
277	21109033	9	4	1	0	0	0	0	0	0	100000000	8	2	0	42	0	0	30000	4.47712	84	42	3.32	2.95	1	5	14	21109033	Asiyah
278	21109033	9	4	1	0	7	0	0	0	0	100000000	8	2	0	42	0	0	30000	4.47712	84	42	2.29	2.98	1	5	14	21109033	Asiyah
279	21109033	9	4	1	0	1	0	0	0	0	100000000	8	2	0	42	0	0	30000	4.47712	84	42	3.24	2.03	1	5	14	21109033	Asiyah
280	21109033	9	4	1	0	0	0	0	0	0	100000000	8	2	0	42	7	0	30000	4.47712	84	42	2.13	3.58	1	5	14	21109033	Asiyah
281	21109033	9	4	1	0	7	0	0	0	0	100000000	8	2	0	42	7	0	30000	4.47712	84	42	2.15	3.56	1	5	14	21109033	Asiyah
282	21109033	9	4	1	0	1	0	0	0	0	100000000	8	2	0	42	7	0	30000	4.47712	84	42	2.31	3.4	1	5	14	21109033	Asiyah
283	21109033	9	4	1	0	0	0	0	0	0	100000000	8	2	0	42	2	0	30000	4.47712	84	42	3.62	2.04	1	5	14	21109033	Asiyah
284	21109033	9	4	1	0	7	0	0	0	0	100000000	8	2	0	42	2	0	30000	4.47712	84	42	4.32	1.34	1	5	14	21109033	Asiyah
285	21109033	9	4	1	0	1	0	0	0	0	100000000	8	2	0	42	2	0	30000	4.47712	84	42	3.33	2.33	1	5	14	21109033	Asiyah
286	20194591	1	1	0	0	0	0	0	0	0	10000000	7	1	0	63	0	0	1000000	6	147	84	6.49	0.58	1	8	14	20194591	Asiyah
287	20194591	2	1	0	0	0	0	0	0	0	100000	5	1	0	63	0	0	1000000	6	147	84	6.13	0.94	1	8	14	20194591	Asiyah
288	20194591	28	1	0	0	0	12	0	0	0	100000	5	1	0	63	0	0	1000000	6	147	84	6.11	0.96	1	8	14	20194591	Asiyah
289	20194591	1	1	0	0	0	0	3	0	0	10000000	7	1	0	63	0	0	1000000	6	147	84	5.9	0.76	1	8	14	20194591	Asiyah
290	20194591	2	1	0	0	0	0	3	0	0	100000	5	1	0	63	0	0	1000000	6	147	84	4.93	1.73	1	8	14	20194591	Asiyah
291	20194591	28	1	0	0	0	12	3	0	0	100000	5	1	0	63	0	0	1000000	6	147	84	5.3	1.36	1	8	14	20194591	Asiyah
292	20194591	1	1	0	0	0	0	5	0	0	10000000	7	1	0	63	0	0	1000000	6	147	84	5.42	1.97	1	8	14	20194591	Asiyah
293	20194591	2	1	0	0	0	0	5	0	0	100000	5	1	0	63	0	0	1000000	6	147	84	4.93	2.46	1	8	14	20194591	Asiyah
294	20194591	28	1	0	0	0	12	5	0	0	100000	5	1	0	63	0	0	1000000	6	147	84	4.1	3.28	1	8	14	20194591	Asiyah
295	20036752	3	1	0	0	0	0	0	0	0	50000	4.69897	2	0	56	2	0	50000	4.69897	133	77	3.04	2	0	5	28	20036752	Asiyah
296	20036752	3	1	0	0	0	0	0	0	0	50000	4.69897	2	0	56	2	0	50000	4.69897	133	77	1.6	3.1	1	5	56	20036752	Asiyah
297	20013309	2	1	0	0	0	0	6	0	3	5000000	6.69897	2	0	42	1	0	100000	5	84	42	3.389	2.349	1	6	14	20013309	Asiyah
298	20013309	2	1	0	0	0	0	6	0	3	5000000	6.69897	2	0	42	1	0	100000	5	84	42	3.08	2.508	1	6	21	20013309	Asiyah
299	19703982	29	1	1	0	0	0	0	0	0	100000000	8	2	0	42	18	0	20000	4.30103	49	7	4.75	0.57	1	4	14	19703982	Asiyah
300	19703982	29	4	2	0	0	0	0	0	0	100000000	8	2	0	42	18	0	20000	4.30103	49	7	5.38	-0.06	0	4	14	19703982	Asiyah
301	19703982	3	1	0	0	0	0	0	0	0	1000000	6	2	0	42	18	0	20000	4.30103	49	7	4	1.32	1	4	14	19703982	Asiyah
302	19150742	1	1	0	0	0	0	0	0	0	200000000	8.30103	2	0	56	0	0	10000	4	98	42	5.04	1.91	1	6	14	19150742	Asiyah
303	19047401	23	1	0	12	0	1	0	0	0	100000	5	1	0	70	0	0	100000	5	210	140	2.14	3.86	1	5	7	19047401	Asiyah
304	19047401	23	1	0	0	0	1	0	0	0	100000	5	1	0	70	0	0	100000	5	210	140	2.94	3.06	1	5	7	19047401	Asiyah
305	19047401	2	1	0	0	0	0	0	0	0	100000	5	1	0	70	0	0	100000	5	210	140	1.48	5.02	1	5	7	19047401	Asiyah	S19
306	18675869	27	1	0	0	0	0	0	0	0	100000000	8	1	0	63	2	0	200000	5.30103	108	45	4.3	2.4	1	14	15	18675869	Asiyah
307	18675869	3	1	0	0	0	0	0	0	0	100000000	8	1	0	63	2	0	200000	5.30103	108	45	4.3	2.4	1	14	15	18675869	Asiyah
308	21053778	2	1	0	0	0	0	0	0	0	50000	4.69897	2	0	63	1	0	500000	5.69897	98	42	2.14	2.82	1	5	14	21053778	Asiyah
309	6419766	5	4	2	0	0	0	4	0	2	100000000	8	1	0	63	1	0	200000	5.30103	98	35	2.39	3.61	1	5	10	6419766	Asiyah
310	6419766	2	1	0	0	0	0	4	0	2	100000000	8	1	0	63	1	0	200000	5.30103	98	35	1.85	4.15	1	5	10	6419766	Asiyah
311	6419766	5	4	2	0	0	0	4	0	2	100000000	8	1	0	63	1	4	200000	5.30103	98	35	4.37	1.33	1	3	10	6419766	Asiyah
312	6419766	2	1	0	0	0	0	4	0	2	100000000	8	1	0	63	1	4	200000	5.30103	98	35	4.48	1.22	1	3	10	6419766	Asiyah
313	6419766	5	4	2	0	0	0	1	0	2	100000000	8	1	0	63	1	4	28000	4.44716	98	35	3.11	0.83	1	6	10	6419766	Asiyah
314	6775668	5	1	2	0	0	0	1	0	2	1000000000	9	1	0	63	1	0	220	2.34242	84	21	0.93	3.2	1	5	18	6775668	Asiyah
315	6775668	5	1	2	0	0	0	1	0	2	1000000000	9	1	0	63	1	0	2200	3.34242	84	21	1.65	2.66	1	5	18	6775668	Asiyah
316	6775668	5	1	2	0	0	0	1	0	2	1000000000	9	1	0	63	1	0	22000	4.34242	84	21	1.8	3.5	1	5	18	6775668	Asiyah
317	6775668	5	1	2	0	0	0	1	0	2	1000000000	9	1	0	63	1	0	220000	5.34242	84	21	1.82	4.46	1	4	18	6775668	Asiyah
318	101226	5	4	2	0	0	0	1	0	2	10000000	7	1	0	35	1	0	200000	5.30103	65	30	3.09	1.55	1	5	15	101226	Asiyah	8
319	101226	5	4	2	0	0	0	1	0	2	100000000	8	1	0	35	1	0	200000	5.30103	65	30	2.48	2.16	1	5	15	101226	Asiyah	8
320	101226	5	4	2	0	0	0	1	0	2	10000000	7	1	0	35	1	0	200000	5.30103	155	120	2.59	1.87	1	5	15	101226	Asiyah	8
321	101226	5	4	2	0	0	0	1	0	2	100000000	8	1	0	35	1	0	200000	5.30103	155	120	2.65	1.81	1	5	15	101226	Asiyah	8
322	101226	5	4	2	0	0	0	1	0	2	10000000	7	1	0	35	1	0	200000	5.30103	245	210	2.92	1.54	1	5	15	101226	Asiyah	8
323	101226	5	4	2	0	0	0	1	0	2	100000000	8	1	0	35	1	0	200000	5.30103	245	210	2.38	2.08	1	5	15	101226	Asiyah	8
324	101226	5	4	2	8	0	0	1	0	2	10000000	7	1	0	35	1	0	200000	5.30103	65	30	3.05	1.82	1	5	15	101226	Asiyah	8
325	101226	5	4	2	8	0	0	1	0	2	100000000	8	1	0	35	1	0	200000	5.30103	65	30	2.29	2.58	1	5	15	101226	Asiyah	8
326	101226	5	4	2	8	0	0	1	0	2	10000000	7	1	0	35	1	0	200000	5.30103	155	120	2.18	2.36	1	5	15	101226	Asiyah	8
327	101226	5	4	2	8	0	0	1	0	2	100000000	8	1	0	35	1	0	200000	5.30103	155	120	2.27	2.27	1	5	15	101226	Asiyah	8
328	101226	5	4	2	8	0	0	1	0	2	10000000	7	1	0	35	1	0	200000	5.30103	245	210	2.26	2.11	1	5	15	101226	Asiyah	8
329	101226	5	4	2	8	0	0	1	0	2	100000000	8	1	0	35	1	0	200000	5.30103	245	210	2.66	1.71	1	5	15	101226	Asiyah	8
330	101226	5	4	2	0	0	0	1	0	2	10000000	7	2	0	35	1	0	200000	5.30103	65	30	2.75	1.83	1	5	15	101226	Asiyah	8
331	101226	5	4	2	0	0	0	1	0	2	100000000	8	2	0	35	1	0	200000	5.30103	65	30	2.02	2.56	1	5	15	101226	Asiyah	8
332	101226	5	4	2	8	0	0	1	0	2	10000000	7	2	0	35	1	0	200000	5.30103	65	30	1.49	3.06	1	5	15	101226	Asiyah	8
333	101226	5	4	2	8	0	0	1	0	2	100000000	8	2	0	35	1	0	200000	5.30103	65	30	2.01	2.54	1	5	15	101226	Asiyah	8
334	101226	5	4	2	0	0	0	1	0	2	10000000	7	2	0	35	1	0	200000	5.30103	65	30	2.29	2.32	1	5	15	101226	Asiyah	8
335	101226	5	4	2	0	0	0	1	0	2	100000000	8	2	0	35	1	0	200000	5.30103	65	30	1.42	3.19	1	5	15	101226	Asiyah	8
336	101226	5	4	2	8	0	0	1	0	2	10000000	7	2	0	35	1	0	200000	5.30103	65	30	2.9	1.77	1	5	15	101226	Asiyah	8
337	101226	5	4	2	8	0	0	1	0	2	100000000	8	2	0	35	1	0	200000	5.30103	65	30	1.86	2.81	1	5	15	101226	Asiyah	8
338	101226	5	4	2	0	0	0	1	0	2	10000000	7	2	0	35	1	0	200000	5.30103	155	120	2.67	2.29	1	5	15	101226	Asiyah	8
339	101226	5	4	2	0	0	0	1	0	2	100000000	8	2	0	35	1	0	200000	5.30103	155	120	1.7	3.26	1	5	15	101226	Asiyah	8
340	101226	5	4	2	8	0	0	1	0	2	10000000	7	2	0	35	1	0	200000	5.30103	155	120	1.5	2.4	1	4	15	101226	Asiyah	8
341	101226	5	4	2	8	0	0	1	0	2	100000000	8	2	0	35	1	0	200000	5.30103	155	120	1.73	2.17	1	5	15	101226	Asiyah	8
342	10816475	4	1	0	0	1	0	0	0	0	400000000	8.60206	1	0	35	0	0	20000	4.30103	77	49	3	2.5	1	7	14	10816475	Omar
343	10816475	4	1	0	0	1	0	0	0	0	400000000	8.60206	1	0	35	0	0	20000	4.30103	77	49	4.4	1.1	1	7	14	10816475	Omar
344	10816475	1	1	0	0	0	0	0	0	0	400000000	8.60206	1	0	35	0	0	20000	4.30103	77	49	4.8	0.7	1	7	14	10816475	Omar
345	10816475	4	1	0	0	1	0	0	0	0	600000000	8.77815	1	0	35	0	0	20000	4.30103	77	49	3	1.95	1	5	14	10816475	Omar
346	10816475	4	1	0	0	1	0	0	0	0	600000000	8.77815	1	0	35	0	0	20000	4.30103	77	49	4.4	0.55	1	5	14	10816475	Omar
347	9009345	23	1	0	0	0	8	0	0	0	10000	4	1	0	56	0	0	100000	5	101	45	5.2	1.3	1	5	15	9009345	Omar
348	9009345	2	1	0	0	0	0	0	0	0	10000	4	1	0	56	0	0	100000	5	101	45	5.3	1.2	1	5	15	9009345	Omar
349	8427038	6	1	0	0	0	0	1	0	0	120000	5.07918	1	0	49	4	0	5000000	6.69897	79	30	1.54	3.96	1	6	21	8427038	Omar
350	8427038	6	1	0	0	0	0	1	0	0	1200000	6.07918	1	0	49	4	0	5000000	6.69897	79	30	2.69	2.77	1	6	21	8427038	Omar
351	8427038	6	1	0	0	0	0	1	0	0	12000000	7.07918	1	0	49	4	0	5000000	6.69897	79	30	1.61	3.85	1	6	21	8427038	Omar
352	8427038	3	1	0	0	0	0	1	0	0	220000	5.34242	1	0	49	4	0	5000000	6.69897	79	30	2.89	2.57	1	6	21	8427038	Omar
353	8427038	6	1	0	0	0	0	1	0	0	120000	5.07918	1	0	49	4	0	5000000	6.69897	79	30	3.61	2.44	0	6	14	8427038	Omar
354	8427038	6	1	0	0	0	0	1	0	0	1200000	6.07918	1	0	49	4	0	5000000	6.69897	79	30	3.91	1.14	0	6	14	8427038	Omar
355	8427038	6	1	0	0	0	0	1	0	0	12000000	7.07918	1	0	49	4	0	5000000	6.69897	79	30	2.77	3.28	1	6	14	8427038	Omar
356	8427038	3	1	0	0	0	0	1	0	0	220000	5.34242	1	0	49	4	0	5000000	6.69897	79	30	3.36	3.69	1	6	14	8427038	Omar
357	8427038	6	1	0	0	0	0	1	0	0	120000	5.07918	1	0	49	4	0	5000000	6.69897	79	30	2.57	2.56	1	6	7	8427038	Omar
358	8427038	6	1	0	0	0	0	1	0	0	1200000	6.07918	1	0	49	4	0	5000000	6.69897	79	30	3.24	1.9	0	6	7	8427038	Omar
359	8427038	6	1	0	0	0	0	1	0	0	12000000	7.07918	1	0	49	4	0	5000000	6.69897	79	30	2.18	2.95	1	6	7	8427038	Omar
360	8427038	3	1	0	0	0	0	1	0	0	220000	5.34242	1	0	49	4	0	5000000	6.69897	79	30	2.81	2.32	1	6	7	8427038	Omar
361	2494933	2	1	0	0	0	0	1	0	7	100000	5	1	0	30	1	0	900000	5.95424	60	30	1.42	3.22	1	10	15	2494933	Omar
362	2494933	2	1	0	0	0	0	1	0	7	100000	5	1	0	30	1	0	900000	5.95424	60	30	1.61	3.03	1	10	15	2494933	Omar
363	812900	2	1	0	0	0	0	2	2	2	4000000	6.60206	1	0	28	1	3	1000000	6	56	28	3.724	3.2	1	10	14	812900	Omar
364	812900	2	1	0	0	0	0	2	2	2	400000000	8.60206	1	0	28	1	3	1000000	6	56	28	3.477	3.447	1	10	14	812900	Omar
365	14500496	5	4	2	2	0	0	0	0	2	800000000	8.90309	1	0	42	1	0	40000	4.60206	87	45	3.21	2.27	1	8	30	14500496	Omar
366	12151196	25	1	0	0	0	7	0	0	7	50000	4.69897	1	0	63	2	4	50000	4.69897	126	70	3.38	2.29	1	5	14	12151196	Omar
367	12151196	25	1	0	0	0	7	0	0	7	50000	4.69897	1	0	63	10	4	50000	4.69897	112	56	5.33	1.62	1	5	14	12151196	Omar
368	12151196	25	1	0	0	0	7	0	0	7	50000	4.69897	1	0	63	0	4	50000	4.69897	126	70	3.66	1.99	1	5	14	12151196	Omar
369	12151196	25	1	0	0	0	7	0	0	7	50000	4.69897	1	0	63	7	4	50000	4.69897	126	70	4.71	1.04	1	5	14	12151196	Omar
370	12151196	25	1	0	0	0	7	0	0	7	50000	4.69897	1	0	63	9	4	50000	4.69897	112	56	5.33	2.43	1	5	14	12151196	Omar
371	12151196	13	1	0	0	0	7	0	0	7	50000	4.69897	1	0	63	9	4	50000	4.69897	112	56	2.11	5.65	1	10	14	12151196	Omar
372	12151196	13	1	0	0	0	7	0	0	7	50000	4.69897	1	0	63	10	4	50000	4.69897	112	56	5.8	1.15	1	10	14	12151196	Omar
373	12151196	3	1	0	0	0	0	0	0	7	50000	4.69897	1	0	63	9	4	50000	4.69897	112	56	5	2.76	1	5	14	12151196	Omar
374	12151196	3	1	0	0	0	0	0	0	7	50000	4.69897	1	0	63	10	4	50000	4.69897	112	56	5	1.95	1	5	14	12151196	Omar
375	12151196	3	1	0	0	0	0	0	0	7	50000	4.69897	1	0	63	2	4	50000	4.69897	126	70	3.22	2.45	1	5	14	12151196	Omar
376	12151196	1	1	0	0	0	0	0	0	7	300000000	8.47712	1	0	63	9	4	50000	4.69897	112	56	6.49	1.27	1	5	14	12151196	Omar
377	12151196	1	1	0	0	0	0	0	0	7	300000000	8.47712	1	0	63	2	4	50000	4.69897	126	70	4.9	0.77	0	5	14	12151196	Omar
378	12151196	1	1	0	0	0	0	0	0	7	300000000	8.47712	1	0	63	10	4	50000	4.69897	112	56	6.49	0.46	0	5	14	12151196	Omar
379	11953389	2	1	0	0	0	0	0	0	0	50000	4.69897	1	0	42	1	0	112000	5.04922	117	30	2.35	2.04	1	8	30	11953389	Omar
380	11953389	2	1	0	0	0	0	0	0	0	50000	4.69897	1	0	42	1	0	112000	5.04922	117	30	3.21	2.27	1	8	30	11953389	Omar
381	21530111	3	1	0	0	0	0	0	0	0	1000000	6	1	0	42	2	0	100000	5	84	42	4	2	1	5	7	21530111	Denise
382	21530111	3	1	0	0	0	0	0	0	0	1000000	6	1	0	42	2	0	100000	5	84	42	2	4	1	5	14	21530111	Denise
383	21530111	25	1	0	0	0	1	0	0	0	1000000	6	1	0	42	2	0	100000	5	84	42	3.5	2.5	1	5	7	21530111	Denise
384	21530111	25	1	0	0	0	1	0	0	0	1000000	6	1	0	42	2	0	100000	5	84	42	3	3	1	5	14	21530111	Denise
385	21708998	25	1	0	0	0	13	0	0	0	1000000	6	1	0	42	2	0	600000	5.77815	182	140	2.5	4.14	1	5	7	21708998	Denise
386	21708998	25	1	0	0	0	13	0	0	0	100000	5	1	0	42	2	0	600000	5.77815	182	140	2	4.75	1	5	7	21708998	Denise
387	21708998	25	1	0	0	0	13	0	0	0	100000	5	1	0	42	2	5	5000000000	9.69897	182	140	1	2.79	1	5	28	21708998	Denise
388	21768283	1	1	0	0	0	0	0	0	6	300000000000	11.4771	1	0	56	2	7	20000	4.30103	112	56	2.5	1	1	12	28	21768283	Denise
389	21768283	25	1	0	0	0	14	0	0	6	300000000000	11.4771	1	0	56	2	7	20000	4.30103	112	56	1.2	3	1	12	28	21768283	Denise
390	21768283	1	1	0	10	0	0	0	0	6	300000000000	11.4771	1	0	56	2	7	20000	4.30103	112	56	1.58	2	1	12	28	21768283	Denise
391	21768283	1	1	0	11	0	0	0	0	6	300000000000	11.4771	1	0	56	2	7	20000	4.30103	112	56	3.65	0.21	1	12	28	21768283	Denise
392	21768283	25	1	0	10	0	14	0	0	6	300000000000	11.4771	1	0	56	2	7	20000	4.30103	112	56	0.63	3.3	1	12	28	21768283	Denise
393	21768283	25	1	0	11	0	14	0	0	6	300000000000	11.4771	1	0	56	2	7	20000	4.30103	112	56	1	2.8	1	12	28	21768283	Denise
394	15246618	24	1	0	0	0	17	0	0	2	50000	4.69897	1	0	49	6	0	10000	4	79	30	2.35	3.29	1	6	14	15246618	Denise
395	15246618	24	1	0	0	0	17	0	0	2	50000	4.69897	1	0	49	4	0	500000	5.69897	105	56	2.98	3.49	1	6	21	15246618	Denise
396	15246618	3	1	0	0	0	0	0	0	2	50000	4.69897	1	0	49	6	0	10000	4	79	30	1.97	3.67	1	6	14	15246618	Denise
397	15246618	3	1	0	0	0	0	0	0	2	50000	4.69897	1	0	49	4	0	500000	5.69897	105	56	3.83	2.64	1	6	21	15246618	Denise
398	15213148	25	1	0	0	0	19	0	0	1	1000000000	9	1		49	2	7	10000	4		28	3.17	0.64	0	5	56	15213148	Oliver
399	15213148	25	1	0	0	0	19	0	0	1	10000000000	10	1		49	2	7	10000	4		28	1.63	2.21	1	5	56	15213148	Oliver
400	15213148	25	1	0	0	0	19	0	0	1	100000000000	11	1		49	2	7	10000	4		28	1.38	2.46	1	5	56	15213148	Oliver
401	15213148	25	1	0	0	0	19	0	0	1	100000000000	11	1		49	2	7	10000	4		56	0.79	2.69	1	134	56	15213148	Oliver
														Range	Exact date
	PMID#	vax strain	Vaccine type	Viability	Vaccine adjuvant	Antigen overexpression	Gene mutation	host str.	sex	Vaccination route	Vax dose	Vax dose log	vaccination frequency	Vax_age_G	age (d)	Challenge strain	route	Dose	log	age	V:C	CFU	dif.	Protection?			PMID#
				0 = live	0 = no adjuvant	0 = none	0 = WT	0 = BALB/c	0 = female	0 = IP	# = CFU		1=1	0: <69	# = days old	0 = S2308	0 = IP	CFU		days	days	log	log	0 = no
		1 = RB51	1=live attenuated	1 = irradiated	1= IL-12 as adjuvant	1 = SOD	1 = vjbR	1 = CD1	1 = male	1 = PO			2=2	1: 69-225		1 = S544	1 = PO							1 = yes
		2 = S19	4 = killed vaccine	2 = killed	2= IFA	2 = WboA	2 = pgm	2 = mixed/outbred	2 = both	2 = SC			3=3	2: 225-400 days		2 = 16M	2 = SC
		3 = Rev1			3 = GBOMP		3 = P39	3 = C57BL/6		3 = IM						3 = B.mel. bv.3	3 = IM
		4 = RB51 overexpressing Ag			4 = microparticles		4 = wboA	4 = OF1		4 = Intranasally						4 = B.ovis PA	4 = IV
		5 = H38			5 = IL2	5 = SOD/L7/L12	5 = wbkA	5 = 129/Sv		5 = Intraspleen						5 = S19	5 = aerosol
		6 = S2			6=aluminum hydroxide	6 = SOD/WboA	6 = bacA	6 = Swiss albino		6 = IG (intragastric) oral						6 = H38	6 = IC
		7 = RB51leuB			7 = Albumin adjuvant	7 = BP26	7 = Omp25			7 = IV						7 = S1330	7 = Intranasally (i.n.)
		8 = RB51leuB overexpressing Ag	Note: this variable removed		8 = oil adjuvant		8 = BP26			8 = ID						8 = B. suis 4730	8 = oral
		9 = B. neotomae 5K33			9 = QS-21		9 = asp24									9 = B.ovis LSU99
		13 = B.ovis LSU99 mutant			10 = IgG		10= virB2									10 = B.canis RM6-66
		23= S19 mutant			11 = IL-17		11= manBA									11 = B. ovis 2579
		24= Rev1 mutant			12=microspheres		12= pgk									12 = B. ovis 750
		25= 16M mutant					13 = mucR									13 = B. abortus
		26 = B. suis 2579 mutant					14 = znuA									14 = B.abortus 2-1575
		27 = B. mlitensis B115					15 = manBA									15 = B.abortus 5-1057
		28 = S2308 mutant					16 = esxA									16 = B. abortus 8-954
		29 = 16M					17 =Omp31									17 = B.aboruts 2-1230
							18=bp18 and bp26									18 = B. mellitensis
							19=purEK									19 = B. suis 3860
		All to 25:														20 = B. suis 3078
		16 = 16M_vjbR (B. melitensis mutant)														21 = B. suis 3101
		17 = 16M_mucR (B. melitensis mutant)														22 = B. suis 3860
		18 = 16M_znuA (B. melitensis mutant)														23 = B. suis 3265
		22 = WR201 (16M purEK mutant)														24 = B. suis 3269
		14 = VTRM1 (B. melitensis mutant)
		To 24:
		21 = Rev. 1 Omp31 mutant
		to 26:
		15 = VTRS1 (B. suis mutant)
		Discarded:
		8 = B. mellitensis mutant
		4 = B. abortus mutant
		11 = B. suis mutant
		12 = Brucella spp.
		0 = saline
		Note: change 7 = INTA2 to B. abortus mutant
		No 10 = 16M WR201
		To 28:
		19 = S2308_esxA (B. abortus mutant)
		20 = BA_manBA

## Sheet: Final cleanup
Index	Vaccine strain	Vaccine viability	Adjuvant	Antigen overexpression	Gene mutation	Mouse strain	Mouse sex	Vaccination route	Vaccine dose	Vaccination frequency	Mouse age at vaccination	Challenge pathogen strain	Pathogen challenge route	Challenge dose	Vaccination-challenge interval	CFU	CFU reduction	Protection level	Sample size	Challenge-killing interval	PMID#
1	1	0	0	0	0	0	0	0	8.30103	1	91	0	0	4.30103	42	4	0.75	1	5	18	12704101
2	1	0	0	0	0	0	0	0	8.30103	1	91	0	1	10.301	42	4	1.25	1	5	18	12704101
3	1	0	0	0	0	0	0	1	10.301	1	91	0	0	4.30103	42	3.75	1	1	5	18	12704101
4	1	0	0	0	0	0	0	1	10.301	1	91	0	1	10.301	42	3	2.25	1	5	18	12704101
5	1	0	0	0	0	0	0	1	8.69897	1	70	0	0	4.30103	84	7	0.75	1	12	14	8890203
6	1	0	0	0	0	0	0	1	8.69897	1	70	0	0	4.30103	112	7.75	0.25	0	12	14	8890203
7	1	0	0	0	0	0	0	1	8.69897	1	70	0	0	4.30103	140	7.5	0.5	0	12	14	8890203
8	1	0	0	0	0	0	0	1	6.69897	1	70	0	0	4.30103	84	7.5	0.25	0	12	14	8890203
9	1	0	0	0	0	0	0	1	6.69897	1	70	0	0	4.30103	112	7.75	0.25	0	12	14	8890203
10	1	0	0	0	0	0	0	1	6.69897	1	70	0	0	4.30103	140	7.25	0.75	0	12	14	8890203
11	1	0	0	0	0	0	0	0	8.69897	1	70	0	0	4.30103	84	5.75	2	1	12	14	8890203
12	1	0	0	0	0	0	0	0	8.69897	1	70	0	0	4.30103	112	5.25	2.75	1	12	14	8890203
13	1	0	0	0	0	0	0	0	8.69897	1	70	0	0	4.30103	140	6	2	1	12	14	8890203
14	1	0	0	0	0	0	0	0	6.69897	1	70	0	0	4.30103	84	6.5	1.25	1	12	14	8890203
15	1	0	0	0	0	0	0	0	6.69897	1	70	0	0	4.30103	112	6.25	1.75	1	12	14	8890203
16	1	0	0	0	0	0	0	0	6.69897	1	70	0	0	4.30103	140	6.25	1.75	1	12	14	8890203
17	4	0	0	1	0	0	0	0	8.60206	1	60	0	0	4.30103	35	3.5	1.4	1	10	14	17653832
18	1	0	0	0	0	0	0	0	8.47712	1	70	0	0	4.60206	84	5.75	0.75	1	8	14	11768128
19	1	0	1	0	0	0	0	0	8.47712	1	70	0	0	4.60206	84	5.25	1.25	1	8	14	11768128
20	1	0	1	0	0	0	0	0	8.47712	1	70	0	0	4.60206	84	5.25	1.25	1	8	14	11768128
21	1	1	0	0	0	0	0	0	8.47712	1	70	0	0	4.60206	84	6.25	0.25	0	8	14	11768128
22	1	1	1	0	0	0	0	0	8.47712	1	70	0	0	4.60206	84	6.5	0	0	8	14	11768128
23	1	1	1	0	0	0	0	0	8.47712	1	70	0	0	4.60206	84	6.5	0	0	8	14	11768128
24	1	0	0	0	0	0	0	0	8.30103	1	91	0	0	4.30103	42	3.9	1.1	1	5	3	11553603
25	1	0	0	0	0	0	0	0	8.30103	1	91	0	0	4.30103	42	4.1	2.2	1	5	6	11553603
26	1	0	0	0	0	0	0	0	8.30103	1	91	0	0	4.30103	42	4.3	2.4	1	5	10	11553603
27	1	0	0	0	0	0	0	0	8.69897	1	70	0	0	4.30103	84	4.5	2	1	10	14	10534009
28	1	1	0	0	0	0	0	0	8.69897	1	70	0	0	4.30103	84	5.5	1	0	10	14	10534009
29	1	0	1	0	0	0	0	0	8.69897	1	70	0	0	4.30103	84	4.5	2	1	10	14	10534009
30	1	1	1	0	0	0	0	0	8.69897	1	70	0	0	4.30103	84	6	0.5	0	10	14	10534009
31	1	0	0	0	0	0	0	0	7	1	70	0	0	4.80618	84	7	1	1	10	14	17894637
32	1	0	0	0	0	0	0	0	7	1	70	0	5	9.24551	84	7	0	0	5	14	17894637
33	1	0	0	0	0	0	0	0	8.69897	1	70	3	0	5.69897	14	5	1.13	1	5	14	12119140
34	1	0	0	0	0	0	0	0	8.47712	2	70	0	4	4.69897	35	4.89	1.58	1	5	7	7927779
35	1	0	0	0	0	0	0	0	7.47712	2	70	0	4	4.69897	35	5.21	0.98	1	5	7	7927779
36	1	0	0	0	0	0	0	0	6.47712	2	70	0	4	4.69897	35	5.46	0.73	1	5	7	7927779
37	1	0	0	0	0	0	0	2	8.47712	2	70	0	4	4.69897	35	6.12	0.57	1	5	7	7927779
38	1	0	0	0	0	0	0	0	8.47712	2	70	0	4	4.69897	35	4.7	1.72	1	5	7	7927779
39	1	0	0	0	0	0	0	0	8.47712	2	70	2	4	4.69897	35	4.7	2.03	1	5	7	7927779
40	1	0	0	0	0	0	0	0	8.47712	2	70	4	4	3.69897	35	4.88	2.3	1	5	7	7927779
41	1	0	0	0	0	0	0	0	6.69897	1	84	0	0	4.47712	84	5	1.75	1	8	14	7806364
42	1	0	0	0	0	0	0	0	8.69897	1	84	0	0	4.47712	84	4.5	2.25	1	8	14	7806364
43	1	0	0	0	0	0	0	0	6.69897	1	84	0	0	4.47712	112	4.25	1.75	1	8	14	7806364
44	1	0	0	0	0	0	0	0	8.69897	1	84	0	0	4.47712	112	3.25	2.75	1	8	14	7806364
45	1	0	0	0	0	0	0	0	6.69897	1	84	0	0	4.47712	140	5	2	1	8	14	7806364
46	1	0	0	0	0	0	0	0	8.69897	1	84	0	0	4.47712	140	5.5	1.5	1	8	14	7806364
47	1	0	0	0	0	0	0	0	8	1	42	0	0	4.51851	49	3.62	1.76	1	10	7	1908158
48	1	0	0	0	0	0	0	0	8	1	42	0	0	4.51851	49	4.54	1.24	1	10	28	1908158
49	1	0	0	0	0	0	0	1	8.69897	1	63	0	1	8.47712	30	3.9	1.51	1	5	28	18981242
50	1	0	0	0	0	0	0	0	8	1	56	0	0	4.69897	56	5.5	0.75	1	5	28	16790759
51	2	0	0	0	0	0	0	0	8	1	56	0	0	4.69897	56	5.1	1.15	1	5	28	16790759
52	25	0	0	0	14	0	0	0	8	1	56	0	0	4.69897	56	5.1	1.15	1	15	28	16790759
53	1	0	0	0	0	0	0	0	8.60206	1	42	0	0	4.30103	42	4.25	1.1	1	5	14	16339067
54	1	1	0	0	0	0	0	0	9.60206	1	42	0	0	4.30103	42	4.5	0.85	1	5	14	16339067
55	1	2	0	0	0	0	0	0	9.60206	1	42	0	0	4.30103	42	5.4	-0.05	0	5	14	16339067
56	1	0	0	0	0	0	0	0	8	1	60	2	0	5.30103	40	5.17	1.13	1	5	15	15972510
57	1	0	0	0	0	0	0	0	8.30103	1	50	0	0	4	35	3.77	2.22	1	6	14	12933826
58	1	0	0	0	0	0	0	0	8	1	56	0	0	4.69897	28	4.87	0.94	0	5	14	12761107
59	1	0	0	0	0	0	0	0	8	1	56	4	0	4.90309	28	2.1	3.11	1	5	14	12761107
60	1	0	0	0	0	0	0	0	8.60206	1	40	0	0	4.30103	42	4.6	1	1	5	14	12414168
61	4	0	0	1	0	0	0	0	8.60206	1	40	0	0	4.30103	42	3.5	2.1	1	5	14	12414168
62	4	0	0	1	0	0	0	0	8.60206	1	40	0	0	4.30103	42	3.7	1.9	1	5	14	12414168
63	1	0	0	0	0	0	0	0	5	1	49	0	0	5	42	6.54	0.84	1	8	14	12183550
64	28	0	0	0	16	0	0	0	5	1	49	0	0	5	42	4.64	2.74	1	8	14	12183550
65	2	0	0	0	0	0	0	0	5	1	49	0	0	5	42	5.94	1.44	1	8	14	12184550
66	1	0	0	0	0	0	0	0	8.47712	1	42	0	0	4.47712	49	4.5	1	1	5	14	10858205
67	4	0	0	2	0	0	0	0	8.39794	1	42	0	0	4.47712	49	1.5	4	1	5	14	10858205
68	1	0	0	0	0	0	0	0	8.60206	1	35	0	0	4.30103	42	4.5	1.25	1	3	14	10816476
69	1	0	0	0	0	0	0	0	8.30103	1	60	0	0	4	35	3.58	1.85	1	5	14	10670567
70	1	0	0	0	0	0	0	0	8.30103	1	60	0	0	4	35	5.51	2.18	1	10	14	9916121
71	1	0	0	0	0	0	0	0	6.69897	1	84	0	0	4.47712	84	6	1	1	8	14	9208200
72	1	0	0	0	0	0	0	0	8.69897	1	84	0	0	4.47712	84	5.5	1.5	1	8	14	9208200
73	1	0	0	0	0	0	0	0	6.69897	1	84	0	0	4.47712	112	5.2	1.3	1	8	14	9208200
74	1	0	0	0	0	0	0	0	8.69897	1	84	0	0	4.47712	112	4	2.5	1	8	14	9208200
75	1	0	0	0	0	0	0	0	6.69897	1	84	0	0	4.47712	140	6	1.1	1	8	14	9208200
76	1	0	0	0	0	0	0	0	8.69897	1	84	0	0	4.47712	140	6.2	0.9	1	8	14	9208200
77	1	0	0	0	0	1	0	0	8.60206	1	40	0	0	4.60206	35	4	1.3	1	10	14	18836016
78	1	0	0	0	0	0	0	1	8.69897	1	60	0	1	8.47712	30	3.9	1.51	1	5	38	18981242
79	2	0	0	0	0	0	0	0	6.69897	1	84	0	0	4.47712	84	4.25	2.5	1	8	14	7806364
80	2	0	0	0	0	0	0	0	6.69897	1	84	0	0	4.47712	112	4.5	1.5	1	8	14	7806364
81	2	0	0	0	0	0	0	0	6.69897	1	84	0	0	4.47712	140	5.75	1.25	1	8	14	7806364
82	2	0	0	0	0	0	0	0	8	1	56	0	0	4.69897	56	5.25	1	1	5	28	16790759
83	2	0	0	0	0	0	0	2	5	1	63	0	0	4.69897	28	2.44	3.19	1	10	14	16439039
84	2	0	0	0	0	0	0	2	5	1	56	0	0	4.69897	28	2.32	3.49	1	5	14	12761107
85	2	0	0	0	0	0	0	2	5	1	56	4	0	4.90309	28	2.09	3.12	1	5	14	12761107
86	2	0	0	0	0	0	0	0	5	1	49	0	0	5	42	5.94	1.44	1	5	14	12183550
87	2	0	0	0	0	0	0	0	5	1	63	0	0	5	140	1.5	5	1	5	7	19047401
88	23	0	0	0	1	0	0	0	5	1	63	0	0	5	140	3.5	3	1	5	7	19047401
89	2	0	0	0	0	0	0	6	9.07918	1	60	0	0	4.60206	30	2.9	2.13	1	5	28	18981242
90	2	0	0	0	0	0	0	6	9.07918	1	60	1	1	10.1139	30	4.27	1.2	1	5	28	18981242
91	2	0	0	0	0	0	0	0	4	1	63	0	0	4.60206	30	3.56	1.66	1	5	30	17686554
92	2	0	0	0	0	3	0	0	6.69897	3		0	4	6.69897	42	3.56	2.87	1	10	28	17570767
93	2	0	0	0	0	0	0	0	5.69897	1	63	0	0	5.69897	56	2.95	1.78	1	5	28	14573645
94	2	0	0	0	0	0	0	3	4.69897	1	56	0	0	5	14	4.5	2.5	1	8	14	12171297
95	2	0	0	0	0	0	0	0	5	1	35	0	0	4.69897	70	5.46	1.65	1	10	14	12079742
96	2	0	0	0	0	0	0	0	4.69897	3	42	1	0	4.69897	28	2.5	2.54	1	4	28	11553569
97	2	0	0	0	0	0	0	0	4	1	63	0	0	9	56	6.44	2.16	1	5	7	11401996
98	2	0	0	0	0	0	0	0	4	1	63	0	0	7	56	3.52	3.05	1	5	7	11401996
99	2	0	0	0	0	0	0	0	4	1	63	0	0	5	56	2	4.55	1	5	7	11401996
100	2	0	0	0	0	1	0	2	5	1	42	1	0	5.30103	30	3	1.5	1	12	14	9784574
101	23	0	0	0	3	1	0	2	5	1	42	1	0	5.30103	30	2.75	1.75	1	12	14	9784574
102	2	0	0	0	0	1	0	2	5	1	40	1	0	5.30103	45	1.35	3.27	1	12	15	2123586
103	2	0	0	0	0	1	0	2	5	1	40	6	0	4	45	2.61	2.51	1	12	15	2123586
104	2	0	0	0	0	1	0	2	5	1	40	7	0	4.47712	45	1.78	3.11	1	12	15	2123586
105	2	0	0	0	0	1	0	2	5	1	40	1	0	5.38021	150	2	2.54	1	12	15	2123586
106	2	0	0	0	0	1	0	2	5	1	40	6	0	4.07918	150	2.46	2.69	1	12	15	2123586
107	2	0	0	0	0	1	0	2	5	1	40	7	0	4.60206	150	1.93	2.86	1	12	15	2123586
108	2	0	0	0	0	0	0	2	4.69897	1	42	0	4	4.69897	35	4.53	1.86	1	6	7	2844673
109	2	0	0	0	0	0	0	0	1.4624	1	42	0	0	4.69897	42	3.68	2.52	1	5	7	3089933
110	2	0	0	0	0	0	0	0	2.4624	1	42	0	0	4.69897	42	4.81	1.39	1	5	7	3089933
111	2	0	0	0	0	0	0	0	3.4624	1	42	0	0	4.69897	42	4.27	1.93	1	5	7	3089933
112	2	0	0	0	0	0	0	0	4.4624	1	42	0	0	4.69897	42	2.91	3.19	1	5	7	3089933
113	2	0	0	0	0	0	0	2	4.69897	1	42	0	4	4.69897	14	5.88	0.82	1	5	7	3089933
114	2	0	0	0	0	0	0	2	4.69897	1	42	0	4	4.69897	28	4.93	1.65	1	5	7	3089933
115	2	0	0	0	0	0	0	2	4.69897	1	42	0	4	4.69897	42	4.27	2.44	1	5	7	3089933
116	3	0	0	0	0	0	0	0	8.69897	1	70	3	0	5.69897	14	4.07	2.06	1	5	14	12119140
117	3	0	0	0	0	0	0	2	5	1	60	2	0	5.30103	40	3.8	2.5	1	5	15	15972510
118	3	0	0	0	0	1	0	2	5	1	42	6	0	4	30	3	1.5	1	6	56	9784574
119	24	0	0	0	3	1	0	2	5	1	42	6	0	4	30	2.25	2.5	1	6	56	9784574
120	2	0	0	0	0	1	0	2	5	1	42	1	0	5.30103	30	3	1.7	1	6	56	9784574
121	23	0	0	0	3	1	0	2	5	1	42	1	0	5.30103	30	3.5	1.2	1	6	56	9784574
122	3	0	0	0	0	1	0	2	4.90309	1	40	1	0	5.30103	45	1.75	2.87	1	12	15	2123586
123	3	0	0	0	0	1	0	2	5	1	40	6	0	4	45	1.92	3.2	1	12	15	2123586
124	3	0	0	0	0	1	0	2	5	1	40	7	0	4.47712	45	2.29	2.6	1	12	15	2123586
125	3	0	0	0	0	1	0	2	5	1	40	1	0	5.38021	150	2.26	2.28	1	12	15	2123586
126	3	0	0	0	0	1	0	2	5	1	40	6	0	4.07918	150	2	3.15	1	12	15	2123586
127	3	0	0	0	0	1	0	2	5	1	40	7	0	4.60206	150	1.76	3.03	1	12	15	2123586
128	28	0	0	0	5	0	0	0	8	1	56	0	0	4.69897	28	3.27	2.54	1	5	14	12761107
129	28	0	0	0	5	0	0	0	8	1	56	4	0	4.90309	28	0.61	4.6	1	5	14	12761107
130	28	0	0	0	2	0	0	0	7	1	63	0	0	5.69897	56	2.8	1.93	1	5	28	14573645
131	5	0	2	0	0	0	0	2	8.90309	1	60	1	0	4.60206	30	2.88	2.02	1	5	28	18981242
132	5	0	2	0	0	0	0	2	8.90309	1	63	0	0	4.60206	30	3.12	2.19	1	5	30	17686554
133	6	0	0	0	0	1	0	2	2.69897	1	40	1	0	5.30103	45	2.12	2.5	1	6	15	2123586
134	6	0	0	0	0	1	0	2	4.69897	1	40	1	0	5.30103	45	1.94	2.68	1	6	15	2123586
135	6	0	0	0	0	1	0	2	6.69897	1	40	1	0	5.30103	45	1.47	3.15	1	6	15	2123586
136	6	0	0	0	0	1	0	2	5	1	40	6	0	4	45	1.97	3.15	1	6	15	2123586
137	6	0	0	0	0	1	0	2	5	1	40	7	0	4.47712	45	1.82	3.07	1	6	15	2123586
138	6	0	0	0	0	1	0	2	5	1	40	1	0	5.38021	150	1.93	2.61	1	6	15	2123586
139	6	0	0	0	0	1	0	2	5	1	40	6	0	4.07918	150	3.29	1.86	1	6	15	2123586
140	6	0	0	0	0	1	0	2	5	1	40	7	0	4.60206	150	2.11	2.68	1	6	15	2123586
141	23	0	0	0	18	0	0	0	5	1	35	0	0	4.69897	70	6.15	0.96	1	10	14	12079742
142	1	0	0	0	0	0	0	0	7	1	70	0	0	4.80618	14	6.5	0.4	0	10	14	17894637
143	1	0	0	0	0	0	0	0	7	1	70	0	5	9.24551	14	6.4	-0.1	0	5	14	17894637
144	2	0	0	0	0	3	0	0	6.69897	1	56	0	4	6.69897	42	3.44	2.97	1	10	28	17681650
145	28	0	0	0	9	0	0	0	6	1	56	0	5	9.69897	140	2.4	2.02	1	5	28	17664263
146	28	0	0	0	10	0	0	0	6	1	56	0	5	9.69897	140	3.4	0.86	1	5	28	17664263
147	28	0	0	0	11	0	0	0	6	1	56	0	5	9.69897	140	4.5	-0.06	0	5	28	17664263
148	28	0	0	0	9	0	0	0	6	1	56	2	5	9.69897	140	1.16	4.25	1	5	28	17664263
149	25	0	0	0	9	0	0	0	6	1	56	2	5	9.69897	140	1.42	3.99	1	5	28	17664263
150	25	0	0	0	10	0	0	0	6	1	56	2	5	9.69897	140	4.5	0.92	0	5	28	17664263
151	25	0	0	0	11	0	0	0	6	1	56	2	5	9.69897	140	3.8	1.59	1	5	28	17664263
152	25	0	0	0	9	0	0	0	6	1	56	0	5	9.69897	140	1.3	3.13	1	5	28	17664263
153	28	0	0	0	15	0	0	0	6	1	56	0	5	9.69897	140	4.5	1	0	5	28	17664263
154	28	0	0	0	15	0	0	0	6	1	56	2	5	9.69897	140	4	1.5	1	5	28	17664263
155	5	2	2	0	0	0	0	2	8.90309	1	56	4	4	5	30	5.15	2.25	1	8	14	17428946
156	5	2	2	0	0	0	0	2	8.90309	1	56	6	4	5	30	3.2	2.56	1	8	21	17428946
157	3	0	0	0	0	0	0	2	5.30103	1	116	2	0	4	30	1.1	3.63	1	5	7	17049676
158	28	0	0	0	9	0	0	0	6	1	42	0	0	4	84	1.5	4.7	1	8	7	16790778
159	28	0	0	0	10	0	0	0	6	1	42	0	0	4	84	4.7	1.5	1	8	7	16790778
160	28	0	0	0	11	0	0	0	6	1	42	0	0	4	84	5.3	0.9	1	8	7	16790778
161	2	0	0	0	0	0	0	0	6	1	42	0	0	4	84	1.9	4.3	1	8	7	16790778
162	28	0	0	0	9	0	0	0	6	1	42	0	0	4	112	0.69	4.7	1	8	7	16790778
163	28	0	0	0	10	0	0	0	6	1	42	0	0	4	112	4.49	0.9	1	8	7	16790778
164	28	0	0	0	11	0	0	0	6	1	42	0	0	4	112	4.49	0.9	1	8	7	16790778
165	2	0	0	0	0	0	0	0	6	1	42	0	0	4	112	0.99	4.4	1	8	7	16790778
166	28	0	0	0	9	0	0	0	6	1	42	0	0	4	140	1.1	4.5	1	8	7	16790778
167	28	0	0	0	10	0	0	0	6	1	42	0	0	4	140	3.8	1.8	1	8	7	16790778
168	28	0	0	0	11	0	0	0	6	1	42	0	0	4	140	5.53	0.07	1	8	7	16790778
169	2	0	0	0	0	0	0	0	6	1	42	0	0	4	140	1.3	4.3	1	8	7	16790778
170	25	0	0	0	9	0	0	0	6	1	42	2	0	4	84	2	3.7	1	8	7	16790778
171	25	0	0	0	10	0	0	0	6	1	42	2	0	4	84	3.8	1.9	1	8	7	16790778
172	25	0	0	0	11	0	0	0	6	1	42	2	0	4	84	4.2	1.5	1	8	7	16790778
173	3	0	0	0	0	0	0	0	6	1	42	2	0	4	84	3.3	2.4	1	8	7	16790778
174	25	0	0	0	9	0	0	0	6	1	42	2	0	4	112	1.1	5.2	1	8	7	16790778
175	25	0	0	0	10	0	0	0	6	1	42	2	0	4	112	2.9	3.4	1	8	7	16790778
176	25	0	0	0	11	0	0	0	6	1	42	2	0	4	112	2.9	3.4	1	8	7	16790778
177	3	0	0	0	0	0	0	0	6	1	42	2	0	4	112	2.6	3.7	1	8	7	16790778
178	25	0	0	0	9	0	0	0	6	1	42	2	0	4	140	1.4	4.7	1	8	7	16790778
179	25	0	0	0	10	0	0	0	6	1	42	2	0	4	140	3.3	2.8	1	8	7	16790778
180	25	0	0	0	11	0	0	0	6	1	42	2	0	4	140	2	4.1	1	8	7	16790778
181	3	0	0	0	0	0	0	0	6	1	42	2	0	4	140	1.7	4.4	1	8	7	16790778
182	25	0	0	0	9	0	0	0	6	1	42	0	0	4	112	1.6	4.2	1	5	7	16790778
183	25	0	0	0	10	0	0	0	6	1	42	0	0	4	112	2.5	3.3	1	5	7	16790778
184	25	0	0	0	11	0	0	0	6	1	42	0	0	4	112	4.2	1.6	1	5	7	16790778
185	28	0	0	0	9	0	0	0	6	1	42	2	0	4	112	1.4	5.1	1	5	7	16790778
186	28	0	0	0	10	0	0	0	6	1	42	2	0	4	112	4.4	2.1	1	5	7	16790778
187	28	0	0	0	11	0	0	0	6	1	42	2	0	4	112	5.1	1.4	1	5	7	16790778
188	28	0	0	0	15	0	0	0	6	1	42	0	0	4	84	5	1.2	1	5	7	16790778
189	28	0	0	0	15	0	0	0	6	1	42	0	0	4	112	4.5	1.3	1	5	7	16790778
190	28	0	0	0	15	0	0	0	6	1	42	0	0	4	140	5.5	0	0	5	7	16790778
191	28	0	0	0	15	0	0	0	6	1	42	2	0	4	84	4	2.8	1	5	7	16790778
192	28	0	0	0	15	0	0	0	6	1	42	2	0	4	112	3	3.5	1	5	7	16790778
193	28	0	0	0	15	0	0	0	6	1	42	2	0	4	140	2.5	3.7	1	5	7	16790778
194	3	0	0	0	0	0	0	2	4.69897	1	63	6	0	4	56	3.89	2.37	1	5	14	16481077
195	1	0	0	0	0	0	0	0	8.30103	1	42	0	0	4	28	4.9	2.2	1	6	14	16446171
196	1	0	0	0	0	0	0	0	8.30103	1	42	0	0	4	42	1.17	1.9	1	6	14	15908354
197	3	0	0	0	0	0	0	0	5	1	49	2	0	4.69897	45	3.71	1.54	1	12	15	15736854
198	3	0	0	0	0	0	0	0	5	1	49	2	0	4.69897	45	3.66	1.59	1	12	30	15736854
199	1	0	0	0	0	0	0	0	8.47712	1	42	0	0	4.47712	49	4.25	1	1	5	14	15327798
200	4	0	0	1	0	0	0	0	8.69897	1	42	0	0	4.47712	49	2.5	2.9	1	5	14	15327798
201	4	0	0	2	0	0	0	0	8.39794	1	42	0	0	4.47712	49	1.3	3.9	1	5	14	15327798
202	4	0	0	6	0	0	0	0	7.44716	1	42	0	0	4.47712	49	1.3	3.9	1	5	14	15327798
203	1	0	0	0	0	0	0	0	8.47712	1	42	2	0	4.38021	49	4.4	1.3	1	5	14	15327798
204	4	0	0	1	0	0	0	0	8.69897	1	42	2	0	4.38021	49	4.2	1.5	1	5	14	15327798
205	4	0	0	2	0	0	0	0	8.39794	1	42	2	0	4.38021	49	2.7	3	1	5	14	15327798
206	4	0	0	6	0	0	0	0	7.44716	1	42	2	0	4.38021	49	1.7	4	1	5	14	15327798
207	1	0	0	0	0	0	0	0	8.47712	1	42	2	0	4.38021	49	4.2	1	1	5	14	15327798
208	4	0	0	1	0	0	0	0	8.69897	1	42	2	0	4.38021	49	3.9	1.3	1	5	14	15327798
209	4	0	0	2	0	0	0	0	8.39794	1	42	2	0	4.38021	49	1.8	3.4	1	5	14	15327798
210	4	0	0	6	0	0	0	0	7.44716	1	42	2	0	4.38021	49	1.6	3.6	1	5	14	15327798
211	25	0	0	0	4	0	0	7	4.69897	1	63	2	4	4.69897	56	4.42	2.37	1	5	14	8723881
212	26	0	0	0	4	0	0	7	4.69897	1	63	2	4	4.69897	56	4.15	2.64	1	5	14	8723881
213	1	0	0	0	0	0	0	0	8.47712	1	63	2	4	4.69897	56	4.94	1.85	1	5	14	8723881
214	3	0	0	0	0	0	0	7	4.69897	1	63	2	4	4.69897	56	2.91	3.87	1	5	14	8723881
215	25	0	0	0	4	0	0	7	4.69897	1	63	0	4	4.69897	56	5.4	1.26	1	5	14	8723881
216	26	0	0	0	4	0	0	7	4.69897	1	63	0	4	4.69897	56	5.25	1.41	1	5	14	8723881
217	1	0	0	0	0	0	0	0	8.47712	1	63	0	4	4.69897	56	5.78	0.88	1	5	14	8723881
218	2	0	0	0	0	0	0	7	3.69897	1	63	0	4	4.69897	56	3.42	3.24	1	5	14	8723881
219	25	0	0	0	4	0	0	7	4.69897	1	63	11	4	4.69897	56	5.28	1.94	1	5	14	8723881
220	26	0	0	0	4	0	0	7	4.69897	1	63	11	4	4.69897	56	5.03	2.19	1	5	14	8723881
221	1	0	0	0	0	0	0	0	8.47712	1	63	11	4	4.69897	56	6.4	0.82	1	5	14	8723881
222	2	0	0	0	0	0	0	7	4.69897	1	63	11	4	4.69897	56	3.95	3.27	1	5	14	8723881
223	25	0	0	0	4	0	0	7	4.69897	1	63	12	4	4.69897	56	4.81	1.72	1	5	14	8723881
224	26	0	0	0	4	0	0	7	4.69897	1	63	12	4	4.69897	56	3.86	2.67	1	5	14	8723881
225	1	0	0	0	0	0	0	0	8.47712	1	63	12	4	4.69897	56	5.26	1.27	1	5	14	8723881
226	2	0	0	0	0	0	0	7	4.69897	1	63	12	4	4.69897	56	3.25	3.28	1	5	14	8723881
227	25	0	0	0	4	0	0	7	4.69897	1	63	4	4	4.69897	56	5.97	1.92	1	5	14	8723881
228	3	0	0	0	0	0	0	7	4.69897	1	63	4	4	4.69897	56	6.31	1.58	1	5	14	8723881
229	25	0	0	0	4	0	0	7	3.69897	1	63	14	4	4.69897	56	5.53	1.41	1	5	14	8723881
230	1	0	0	0	0	0	0	0	8.47712	1	63	14	4	4.69897	56	5.74	1.2	1	5	14	8723881
231	2	0	0	0	0	0	0	7	4.69897	1	63	14	4	4.69897	56	3.16	3.78	1	5	14	8723881
232	25	0	0	0	4	0	0	7	4.69897	1	63	15	4	4.69897	56	5.65	1.84	1	5	14	8723881
233	1	0	0	0	0	0	0	0	8.47712	1	63	15	4	4.69897	56	6.33	1.16	1	5	14	8723881
234	2	0	0	0	0	0	0	7	4.69897	1	63	15	4	4.69897	56	4.39	3.1	1	5	14	8723881
235	25	0	0	0	4	0	0	7	4.69897	1	63	16	4	4.69897	56	4.46	0.97	1	5	7	8723881
236	1	0	0	0	0	0	0	0	8.47712	1	63	16	4	4.69897	56	4.7	0.73	1	5	7	8723881
237	2	0	0	0	0	0	0	7	4.69897	1	63	16	4	4.69897	56	3.91	1.52	1	5	7	8723881
238	25	0	0	0	4	0	0	7	4.69897	1	63	17	4	4.69897	56	4.45	1.85	1	5	7	8723881
239	1	0	0	0	0	0	0	0	8.47712	1	63	17	4	4.69897	56	4.56	1.74	1	5	7	8723881
240	2	0	0	0	0	0	0	7	4.69897	1	63	17	4	4.69897	56	3.49	2.81	1	5	7	8723881
241	26	0	0	0	4	0	0	7	4.69897	1	63	19	4	4.69897	56	5.53	1.87	1	5	14	8723881
242	26	0	0	0	4	0	0	7	4.69897	1	63	20	4	4.69897	56	4.91	2.34	1	5	14	8723881
243	26	0	0	0	4	0	0	7	4.69897	1	63	21	4	4.69897	56	5.63	1.64	1	5	14	8723881
244	26	0	0	0	4	0	0	7	4.69897	1	63	22	4	4.69897	56	4.81	2.65	1	5	14	8723881
245	26	0	0	0	4	0	0	7	4.69897	1	63	23	4	4.69897	56	4.53	2.92	1	5	14	8723881
246	26	0	0	0	4	0	0	7	4.69897	1	63	24	4	4.69897	56	4.8	2.59	1	5	14	8723881
247	25	0	0	0	4	0	0	7	4.69897	1	63	8	4	4.69897	56	5.66	1.58	1	5	14	8723881
248	26	0	0	0	4	0	0	7	4.69897	1	63	8	4	4.69897	56	5.12	2.12	1	5	14	8723881
249	1	0	0	0	0	0	0	0	8.47712	1	63	8	4	4.69897	56	6.38	0.86	1	5	14	8723881
250	2	0	0	0	0	0	0	7	4.69897	1	63	8	4	4.69897	56	4.24	3	1	5	14	8723881
251	7	0	0	3	0	0	0	0	8.57978	1	42	7	0	5	42	4.5	1.4	1	5	14	21376799
252	8	0	0	1	0	0	0	0	8.95424	1	42	7	0	5	42	4.3	1.6	1	5	14	21376799
253	8	0	0	5	0	0	0	0	8.91381	1	42	7	0	5	42	4	1.9	1	5	14	21376799
254	8	0	0	6	0	0	0	0	8.44716	1	42	7	0	5	42	2.5	3.4	1	5	14	21376799
255	1	0	0	0	0	0	0	4	9.60206	1	56	0	5	5.30103	42	3	1	0	5	14	21316499
256	4	0	0	1	0	0	0	4	9.60206	1	56	0	5	5.30103	42	2.93	1.07	0	5	14	21316499
257	1	0	0	0	0	0	0	4	9.60206	2	56	0	5	5.30103	56	2.7	1	0	5	14	21316499
258	4	0	0	1	0	0	0	4	9.60206	2	56	0	5	5.30103	56	2.79	0.91	0	5	14	21316499
259	4	0	0	1	0	0	0	4	7	1	56	0	5	4.30103	42	2.3	1.4	0	5	14	21316499
260	4	0	0	1	0	0	0	4	8	1	56	0	5	4.30103	42	2	1.7	0	5	14	21316499
261	4	0	0	1	0	0	0	4	9	1	56	0	5	4.30103	42	2.18	1.52	0	5	14	21316499
262	4	0	0	1	0	0	0	0	8.60206	1	56	0	5	4.30103	42	2.7	1.08	0	5	14	21316499
263	4	0	0	1	0	0	0	3	8.60206	1	56	0	5	4.30103	42	2.78	1	0	5	14	21316499
264	4	0	0	1	0	0	0	8	8.60206	1	56	0	5	4.30103	42	2.78	1	0	5	14	21316499
265	4	0	0	1	0	0	0	2	8.60206	1	56	0	5	4.30103	42	2.9	0.88	0	5	14	21316499
266	4	0	0	1	0	0	0	0	8.60206	2	56	0	5	4.30103	56	2.78	1.22	0	8	14	21316499
267	4	0	0	1	0	0	0	0	8.60206	2	56	0	5	4.30103	56	2.3	0.49	1	8	14	21316499
268	4	0	0	1	0	0	0	3	8.60206	2	56	0	5	4.30103	56	2.78	1.12	0	8	14	21316499
269	4	0	0	1	0	0	0	8	8.60206	2	56	0	5	4.30103	56	2.9	1	0	6	14	21316499
270	4	0	0	1	0	0	0	4	8.60206	2	56	0	5	4.30103	56	2.3	0.6	0	6	14	21316499
271	4	0	0	1	0	0	0	4	8.60206	2	56	0	5	4.30103	56	2	1.9	0	6	14	21316499
272	1	0	0	0	0	0	0	4	8.60206	2	56	0	5	4.30103	42	2.78	-0.93	0	5	14	21316499
273	1	0	0	0	0	0	0	4	8.60206	1	56	0	5	4.30103	42	2.7	-0.85	0	5	14	21316499
274	2	0	0	0	0	0	0	4	5.30103	1	56	0	5	4.30103	42	2.48	-0.63	0	5	14	21316499
275	1	0	0	0	0	0	0	6	8.69897	3	70	0	1	8.47712	44	3.91	1.48	1	5	30	21264260
276	2	0	0	0	0	0	0	0	4	2	70	0	0	4.60206	44	4.01	2.27	1	5	30	21264260
277	9	1	0	0	0	0	0	0	8	2	42	0	0	4.47712	42	3.32	2.95	1	5	14	21109033
278	9	1	0	7	0	0	0	0	8	2	42	0	0	4.47712	42	2.29	2.98	1	5	14	21109033
279	9	1	0	1	0	0	0	0	8	2	42	0	0	4.47712	42	3.24	2.03	1	5	14	21109033
280	9	1	0	0	0	0	0	0	8	2	42	7	0	4.47712	42	2.13	3.58	1	5	14	21109033
281	9	1	0	7	0	0	0	0	8	2	42	7	0	4.47712	42	2.15	3.56	1	5	14	21109033
282	9	1	0	1	0	0	0	0	8	2	42	7	0	4.47712	42	2.31	3.4	1	5	14	21109033
283	9	1	0	0	0	0	0	0	8	2	42	2	0	4.47712	42	3.62	2.04	1	5	14	21109033
284	9	1	0	7	0	0	0	0	8	2	42	2	0	4.47712	42	4.32	1.34	1	5	14	21109033
285	9	1	0	1	0	0	0	0	8	2	42	2	0	4.47712	42	3.33	2.33	1	5	14	21109033
286	1	0	0	0	0	0	0	0	7	1	63	0	0	6	84	6.49	0.58	1	8	14	20194591
287	2	0	0	0	0	0	0	0	5	1	63	0	0	6	84	6.13	0.94	1	8	14	20194591
288	28	0	0	0	12	0	0	0	5	1	63	0	0	6	84	6.11	0.96	1	8	14	20194591
289	1	0	0	0	0	3	0	0	7	1	63	0	0	6	84	5.9	0.76	1	8	14	20194591
290	2	0	0	0	0	3	0	0	5	1	63	0	0	6	84	4.93	1.73	1	8	14	20194591
291	28	0	0	0	12	3	0	0	5	1	63	0	0	6	84	5.3	1.36	1	8	14	20194591
292	1	0	0	0	0	5	0	0	7	1	63	0	0	6	84	5.42	1.97	1	8	14	20194591
293	2	0	0	0	0	5	0	0	5	1	63	0	0	6	84	4.93	2.46	1	8	14	20194591
294	28	0	0	0	12	5	0	0	5	1	63	0	0	6	84	4.1	3.28	1	8	14	20194591
295	3	0	0	0	0	0	0	0	4.69897	2	56	2	0	4.69897	77	3.04	2	0	5	28	20036752
296	3	0	0	0	0	0	0	0	4.69897	2	56	2	0	4.69897	77	1.6	3.1	1	5	56	20036752
297	2	0	0	0	0	6	0	3	6.69897	2	42	1	0	5	42	3.389	2.349	1	6	14	20013309
298	2	0	0	0	0	6	0	3	6.69897	2	42	1	0	5	42	3.08	2.508	1	6	21	20013309
299	29	1	0	0	0	0	0	0	8	2	42	18	0	4.30103	7	4.75	0.57	1	4	14	19703982
300	29	2	0	0	0	0	0	0	8	2	42	18	0	4.30103	7	5.38	-0.06	0	4	14	19703982
301	3	0	0	0	0	0	0	0	6	2	42	18	0	4.30103	7	4	1.32	1	4	14	19703982
302	1	0	0	0	0	0	0	0	8.30103	2	56	0	0	4	42	5.04	1.91	1	6	14	19150742
303	23	0	12	0	1	0	0	0	5	1	70	0	0	5	140	2.14	3.86	1	5	7	19047401
304	23	0	0	0	1	0	0	0	5	1	70	0	0	5	140	2.94	3.06	1	5	7	19047401
305	2	0	0	0	0	0	0	0	5	1	70	0	0	5	140	1.48	5.02	1	5	7	19047401
306	27	0	0	0	0	0	0	0	8	1	63	2	0	5.30103	45	4.3	2.4	1	14	15	18675869
307	3	0	0	0	0	0	0	0	8	1	63	2	0	5.30103	45	4.3	2.4	1	14	15	18675869
308	2	0	0	0	0	0	0	0	4.69897	2	63	1	0	5.69897	42	2.14	2.82	1	5	14	21053778
309	5	2	0	0	0	4	0	2	8	1	63	1	0	5.30103	35	2.39	3.61	1	5	10	6419766
310	2	0	0	0	0	4	0	2	8	1	63	1	0	5.30103	35	1.85	4.15	1	5	10	6419766
311	5	2	0	0	0	4	0	2	8	1	63	1	4	5.30103	35	4.37	1.33	1	3	10	6419766
312	2	0	0	0	0	4	0	2	8	1	63	1	4	5.30103	35	4.48	1.22	1	3	10	6419766
313	5	2	0	0	0	1	0	2	8	1	63	1	4	4.44716	35	3.11	0.83	1	6	10	6419766
314	5	2	0	0	0	1	0	2	9	1	63	1	0	2.34242	21	0.93	3.2	1	5	18	6775668
315	5	2	0	0	0	1	0	2	9	1	63	1	0	3.34242	21	1.65	2.66	1	5	18	6775668
316	5	2	0	0	0	1	0	2	9	1	63	1	0	4.34242	21	1.8	3.5	1	5	18	6775668
317	5	2	0	0	0	1	0	2	9	1	63	1	0	5.34242	21	1.82	4.46	1	4	18	6775668
318	5	2	0	0	0	1	0	2	7	1	35	1	0	5.30103	30	3.09	1.55	1	5	15	101226
319	5	2	0	0	0	1	0	2	8	1	35	1	0	5.30103	30	2.48	2.16	1	5	15	101226
320	5	2	0	0	0	1	0	2	7	1	35	1	0	5.30103	120	2.59	1.87	1	5	15	101226
321	5	2	0	0	0	1	0	2	8	1	35	1	0	5.30103	120	2.65	1.81	1	5	15	101226
322	5	2	0	0	0	1	0	2	7	1	35	1	0	5.30103	210	2.92	1.54	1	5	15	101226
323	5	2	0	0	0	1	0	2	8	1	35	1	0	5.30103	210	2.38	2.08	1	5	15	101226
324	5	2	8	0	0	1	0	2	7	1	35	1	0	5.30103	30	3.05	1.82	1	5	15	101226
325	5	2	8	0	0	1	0	2	8	1	35	1	0	5.30103	30	2.29	2.58	1	5	15	101226
326	5	2	8	0	0	1	0	2	7	1	35	1	0	5.30103	120	2.18	2.36	1	5	15	101226
327	5	2	8	0	0	1	0	2	8	1	35	1	0	5.30103	120	2.27	2.27	1	5	15	101226
328	5	2	8	0	0	1	0	2	7	1	35	1	0	5.30103	210	2.26	2.11	1	5	15	101226
329	5	2	8	0	0	1	0	2	8	1	35	1	0	5.30103	210	2.66	1.71	1	5	15	101226
330	5	2	0	0	0	1	0	2	7	2	35	1	0	5.30103	30	2.75	1.83	1	5	15	101226
331	5	2	0	0	0	1	0	2	8	2	35	1	0	5.30103	30	2.02	2.56	1	5	15	101226
332	5	2	8	0	0	1	0	2	7	2	35	1	0	5.30103	30	1.49	3.06	1	5	15	101226
333	5	2	8	0	0	1	0	2	8	2	35	1	0	5.30103	30	2.01	2.54	1	5	15	101226
334	5	2	0	0	0	1	0	2	7	2	35	1	0	5.30103	30	2.29	2.32	1	5	15	101226
335	5	2	0	0	0	1	0	2	8	2	35	1	0	5.30103	30	1.42	3.19	1	5	15	101226
336	5	2	8	0	0	1	0	2	7	2	35	1	0	5.30103	30	2.9	1.77	1	5	15	101226
337	5	2	8	0	0	1	0	2	8	2	35	1	0	5.30103	30	1.86	2.81	1	5	15	101226
338	5	2	0	0	0	1	0	2	7	2	35	1	0	5.30103	120	2.67	2.29	1	5	15	101226
339	5	2	0	0	0	1	0	2	8	2	35	1	0	5.30103	120	1.7	3.26	1	5	15	101226
340	5	2	8	0	0	1	0	2	7	2	35	1	0	5.30103	120	1.5	2.4	1	4	15	101226
341	5	2	8	0	0	1	0	2	8	2	35	1	0	5.30103	120	1.73	2.17	1	5	15	101226
342	4	0	0	1	0	0	0	0	8.60206	1	35	0	0	4.30103	49	3	2.5	1	7	14	10816475
343	4	0	0	1	0	0	0	0	8.60206	1	35	0	0	4.30103	49	4.4	1.1	1	7	14	10816475
344	1	0	0	0	0	0	0	0	8.60206	1	35	0	0	4.30103	49	4.8	0.7	1	7	14	10816475
345	4	0	0	1	0	0	0	0	8.77815	1	35	0	0	4.30103	49	3	1.95	1	5	14	10816475
346	4	0	0	1	0	0	0	0	8.77815	1	35	0	0	4.30103	49	4.4	0.55	1	5	14	10816475
347	23	0	0	0	8	0	0	0	4	1	56	0	0	5	45	5.2	1.3	1	5	15	9009345
348	2	0	0	0	0	0	0	0	4	1	56	0	0	5	45	5.3	1.2	1	5	15	9009345
349	6	0	0	0	0	1	0	0	5.07918	1	49	4	0	6.69897	30	1.54	3.96	1	6	21	8427038
350	6	0	0	0	0	1	0	0	6.07918	1	49	4	0	6.69897	30	2.69	2.77	1	6	21	8427038
351	6	0	0	0	0	1	0	0	7.07918	1	49	4	0	6.69897	30	1.61	3.85	1	6	21	8427038
352	3	0	0	0	0	1	0	0	5.34242	1	49	4	0	6.69897	30	2.89	2.57	1	6	21	8427038
353	6	0	0	0	0	1	0	0	5.07918	1	49	4	0	6.69897	30	3.61	2.44	0	6	14	8427038
354	6	0	0	0	0	1	0	0	6.07918	1	49	4	0	6.69897	30	3.91	1.14	0	6	14	8427038
355	6	0	0	0	0	1	0	0	7.07918	1	49	4	0	6.69897	30	2.77	3.28	1	6	14	8427038
356	3	0	0	0	0	1	0	0	5.34242	1	49	4	0	6.69897	30	3.36	3.69	1	6	14	8427038
357	6	0	0	0	0	1	0	0	5.07918	1	49	4	0	6.69897	30	2.57	2.56	1	6	7	8427038
358	6	0	0	0	0	1	0	0	6.07918	1	49	4	0	6.69897	30	3.24	1.9	0	6	7	8427038
359	6	0	0	0	0	1	0	0	7.07918	1	49	4	0	6.69897	30	2.18	2.95	1	6	7	8427038
360	3	0	0	0	0	1	0	0	5.34242	1	49	4	0	6.69897	30	2.81	2.32	1	6	7	8427038
361	2	0	0	0	0	1	0	7	5	1	30	1	0	5.95424	30	1.42	3.22	1	10	15	2494933
362	2	0	0	0	0	1	0	7	5	1	30	1	0	5.95424	30	1.61	3.03	1	10	15	2494933
363	2	0	0	0	0	2	2	2	6.60206	1	28	1	3	6	28	3.724	3.2	1	10	14	812900
364	2	0	0	0	0	2	2	2	8.60206	1	28	1	3	6	28	3.477	3.447	1	10	14	812900
365	5	2	2	0	0	0	0	2	8.90309	1	42	1	0	4.60206	45	3.21	2.27	1	8	30	14500496
366	25	0	0	0	7	0	0	7	4.69897	1	63	2	4	4.69897	70	3.38	2.29	1	5	14	12151196
367	25	0	0	0	7	0	0	7	4.69897	1	63	10	4	4.69897	56	5.33	1.62	1	5	14	12151196
368	25	0	0	0	7	0	0	7	4.69897	1	63	0	4	4.69897	70	3.66	1.99	1	5	14	12151196
369	25	0	0	0	7	0	0	7	4.69897	1	63	7	4	4.69897	70	4.71	1.04	1	5	14	12151196
370	25	0	0	0	7	0	0	7	4.69897	1	63	9	4	4.69897	56	5.33	2.43	1	5	14	12151196
371	13	0	0	0	7	0	0	7	4.69897	1	63	9	4	4.69897	56	2.11	5.65	1	10	14	12151196
372	13	0	0	0	7	0	0	7	4.69897	1	63	10	4	4.69897	56	5.8	1.15	1	10	14	12151196
373	3	0	0	0	0	0	0	7	4.69897	1	63	9	4	4.69897	56	5	2.76	1	5	14	12151196
374	3	0	0	0	0	0	0	7	4.69897	1	63	10	4	4.69897	56	5	1.95	1	5	14	12151196
375	3	0	0	0	0	0	0	7	4.69897	1	63	2	4	4.69897	70	3.22	2.45	1	5	14	12151196
376	1	0	0	0	0	0	0	7	8.47712	1	63	9	4	4.69897	56	6.49	1.27	1	5	14	12151196
377	1	0	0	0	0	0	0	7	8.47712	1	63	2	4	4.69897	70	4.9	0.77	0	5	14	12151196
378	1	0	0	0	0	0	0	7	8.47712	1	63	10	4	4.69897	56	6.49	0.46	0	5	14	12151196
379	2	0	0	0	0	0	0	0	4.69897	1	42	1	0	5.04922	30	2.35	2.04	1	8	30	11953389
380	2	0	0	0	0	0	0	0	4.69897	1	42	1	0	5.04922	30	3.21	2.27	1	8	30	11953389
381	3	0	0	0	0	0	0	0	6	1	42	2	0	5	42	4	2	1	5	7	21530111
382	3	0	0	0	0	0	0	0	6	1	42	2	0	5	42	2	4	1	5	14	21530111
383	25	0	0	0	1	0	0	0	6	1	42	2	0	5	42	3.5	2.5	1	5	7	21530111
384	25	0	0	0	1	0	0	0	6	1	42	2	0	5	42	3	3	1	5	14	21530111
385	25	0	0	0	13	0	0	0	6	1	42	2	0	5.77815	140	2.5	4.14	1	5	7	21708998
386	25	0	0	0	13	0	0	0	5	1	42	2	0	5.77815	140	2	4.75	1	5	7	21708998
387	25	0	0	0	13	0	0	0	5	1	42	2	5	9.69897	140	1	2.79	1	5	28	21708998
388	1	0	0	0	0	0	0	6	11.4771	1	56	2	7	4.30103	56	2.5	1	1	12	28	21768283
389	25	0	0	0	14	0	0	6	11.4771	1	56	2	7	4.30103	56	1.2	3	1	12	28	21768283
390	1	0	10	0	0	0	0	6	11.4771	1	56	2	7	4.30103	56	1.58	2	1	12	28	21768283
391	1	0	11	0	0	0	0	6	11.4771	1	56	2	7	4.30103	56	3.65	0.21	1	12	28	21768283
392	25	0	10	0	14	0	0	6	11.4771	1	56	2	7	4.30103	56	0.63	3.3	1	12	28	21768283
393	25	0	11	0	14	0	0	6	11.4771	1	56	2	7	4.30103	56	1	2.8	1	12	28	21768283
394	24	0	0	0	17	0	0	2	4.69897	1	49	6	0	4	30	2.35	3.29	1	6	14	15246618
395	24	0	0	0	17	0	0	2	4.69897	1	49	4	0	5.69897	56	2.98	3.49	1	6	21	15246618
396	3	0	0	0	0	0	0	2	4.69897	1	49	6	0	4	30	1.97	3.67	1	6	14	15246618
397	3	0	0	0	0	0	0	2	4.69897	1	49	4	0	5.69897	56	3.83	2.64	1	6	21	15246618
398	25	0	0	0	19	0	0	1	9	1	49	2	7	4	28	3.17	0.64	0	5	56	15213148
399	25	0	0	0	19	0	0	1	10	1	49	2	7	4	28	1.63	2.21	1	5	56	15213148
400	25	0	0	0	19	0	0	1	11	1	49	2	7	4	28	1.38	2.46	1	5	56	15213148
401	25	0	0	0	19	0	0	1	11	1	49	2	7	4	56	0.79	2.69	1	134	56	15213148
Index	Vaccine strain	Vaccine viability	Adjuvant	Antigen overexpression	Gene mutation	Mouse strain	Mouse sex	Vaccination route	Vaccine dose	Vaccination frequency	Mouse age at vaccination	Challenge pathogen strain	Pathogen challenge route	Challenge dose	Vaccination-challenge interval	CFU	CFU reduction	Protection level	Sample size	Challenge-killing interval	PMID#
	1 = RB51	0 = live	0 = no adjuvant	0 = none	0 = WT	0 = BALB/c	0 = female	0 = IP		1=1	# = days old	0 = S2308	0 = IP		days	log	log	0 = no
	2 = S19	1 = irradiated	1= IL-12 as adjuvant	1 = SOD	1 = vjbR	1 = CD1	1 = male	1 = PO		2=2		1 = S544	1 = PO					1 = yes
	3 = Rev1	2 = killed	2= IFA	2 = WboA	2 = pgm	2 = mixed/outbred	2 = both	2 = SC		3=3		2 = 16M
	4 = RB51 recombinant		3 = GBOMP	5 = SOD/L7/L12	3 = P39	3 = C57BL/6		3 = IM				3 = B.mel. bv.3	3 = IM
	5 = H38		4 = microparticles	6 = SOD/WboA	4 = wboA	4 = OF1		4 = IN				4 = B.ovis PA	4 = IV
	6 = S2		5 = IL2	7 = BP26	5 = wbkA	5 = 129/Sv		6 = IG				5 = S19	5 = aerosol
	7 = RB51leuB		6=aluminum hydroxide		6 = bacA	6 = Swiss albino		7 = IV				6 = H38	6 = IC
	8 = RB51leuB recombinant		7 = Albumin adjuvant		7 = Omp25			8 = ID				7 = S1330	7 = IN
	9 = B. neotomae 5K33		8 = oil adjuvant		8 = BP26							8 = B. suis 4730
	13 = B.ovis LSU99 mutant		9 = QS-21		9 = asp24							9 = B.ovis LSU99
	23= S19 mutant		10 = IgG		10= virB2							10 = B.canis RM6-66
	24= Rev1 mutant		11 = IL-17		11= manBA							11 = B. ovis 2579
	25= 16M mutant		12=microspheres		12= pgk							12 = B. ovis 750
	26 = B. suis 2579 mutant				13 = mucR							13 = B. abortus
	27 = B. mlitensis B115				14 = znuA							14 = B.abortus 2-1575
	28 = S2308 mutant				15 = manBA							15 = B.abortus 5-1057
	29 = 16M				16 = esxA							16 = B. abortus 8-954
					17 =Omp31							17 = B.aboruts 2-1230
					18=bp18 and bp26							18 = B. mellitensis
					19=purEK							19 = B. suis 3860
												20 = B. suis 3078
												21 = B. suis 3101
												22 = B. suis 3860
												23 = B. suis 3265
												24 = B. suis 3269

## Sheet: Vacccine strain
Index	Vaccine strain	Protection level	PMID#
6	1	0	8890203
7	1	0	8890203
8	1	0	8890203
9	1	0	8890203
10	1	0	8890203			vax strain	Total	Protection	Not prot	start col	end col
21	1	0	11768128			1 = RB51	102	81	21	2	103
22	1	0	11768128			2 = S19			1	104	171
23	1	0	11768128			3 = Rev1			1	172	203
28	1	0	10534009			4 = RB51 overexpressing Ag
30	1	0	10534009			5 = H38
32	1	0	17894637			6 = S2
55	1	0	16339067			7 = RB51leuB
58	1	0	12761107			8 = RB51leuB overexpressing Ag
142	1	0	17894637			9 = B. neotomae 5K33
143	1	0	17894637			13 = B.ovis LSU99 mutant
255	1	0	21316499			23= S19 mutant
257	1	0	21316499			24= Rev1 mutant
272	1	0	21316499			25= 16M mutant
273	1	0	21316499			26 = B. suis 2579 mutant
377	1	0	12151196			27 = B. mlitensis B115
378	1	0	12151196			28 = S2308 mutant
1	1	1	12704101			29 = 16M
2	1	1	12704101
3	1	1	12704101
4	1	1	12704101
5	1	1	8890203
11	1	1	8890203
12	1	1	8890203
13	1	1	8890203
14	1	1	8890203
15	1	1	8890203
16	1	1	8890203
18	1	1	11768128
19	1	1	11768128
20	1	1	11768128
24	1	1	11553603
25	1	1	11553603
26	1	1	11553603
27	1	1	10534009
29	1	1	10534009
31	1	1	17894637
33	1	1	12119140
34	1	1	7927779
35	1	1	7927779
36	1	1	7927779
37	1	1	7927779
38	1	1	7927779
39	1	1	7927779
40	1	1	7927779
41	1	1	7806364
42	1	1	7806364
43	1	1	7806364
44	1	1	7806364
45	1	1	7806364
46	1	1	7806364
47	1	1	1908158
48	1	1	1908158
49	1	1	18981242
50	1	1	16790759
53	1	1	16339067
54	1	1	16339067
56	1	1	15972510
57	1	1	12933826
59	1	1	12761107
60	1	1	12414168
63	1	1	12183550
66	1	1	10858205
68	1	1	10816476
69	1	1	10670567
70	1	1	9916121
71	1	1	9208200
72	1	1	9208200
73	1	1	9208200
74	1	1	9208200
75	1	1	9208200
76	1	1	9208200
77	1	1	18836016
78	1	1	18981242
195	1	1	16446171
196	1	1	15908354
199	1	1	15327798
203	1	1	15327798
207	1	1	15327798
213	1	1	8723881
217	1	1	8723881
221	1	1	8723881
225	1	1	8723881
230	1	1	8723881
233	1	1	8723881
236	1	1	8723881
239	1	1	8723881
249	1	1	8723881
275	1	1	21264260
286	1	1	20194591
289	1	1	20194591
292	1	1	20194591
302	1	1	19150742
344	1	1	10816475
376	1	1	12151196
388	1	1	21768283
390	1	1	21768283
391	1	1	21768283
274	2	0	21316499
51	2	1	16790759
65	2	1	12184550
79	2	1	7806364
80	2	1	7806364
81	2	1	7806364
82	2	1	16790759
83	2	1	16439039
84	2	1	12761107
85	2	1	12761107
86	2	1	12183550
87	2	1	19047401
89	2	1	18981242
90	2	1	18981242
91	2	1	17686554
92	2	1	17570767
93	2	1	14573645
94	2	1	12171297
95	2	1	12079742
96	2	1	11553569
97	2	1	11401996
98	2	1	11401996
99	2	1	11401996
100	2	1	9784574
102	2	1	2123586
103	2	1	2123586
104	2	1	2123586
105	2	1	2123586
106	2	1	2123586
107	2	1	2123586
108	2	1	2844673
109	2	1	3089933
110	2	1	3089933
111	2	1	3089933
112	2	1	3089933
113	2	1	3089933
114	2	1	3089933
115	2	1	3089933
120	2	1	9784574
144	2	1	17681650
161	2	1	16790778
165	2	1	16790778
169	2	1	16790778
218	2	1	8723881
222	2	1	8723881
226	2	1	8723881
231	2	1	8723881
234	2	1	8723881
237	2	1	8723881
240	2	1	8723881
250	2	1	8723881
276	2	1	21264260
287	2	1	20194591
290	2	1	20194591
293	2	1	20194591
297	2	1	20013309
298	2	1	20013309
305	2	1	19047401
308	2	1	21053778
310	2	1	6419766
312	2	1	6419766
348	2	1	9009345
361	2	1	2494933
362	2	1	2494933
363	2	1	812900
364	2	1	812900
379	2	1	11953389
380	2	1	11953389
295	3	0	20036752
116	3	1	12119140			vax strain	Total	Protection	Not prot	start col	end col
117	3	1	15972510			1 = RB51	102	81	21	2	103
118	3	1	9784574			2 = S19			1	104	171
122	3	1	2123586			3 = Rev1			1	172	203
123	3	1	2123586			4 = RB51 overexpressing Ag
124	3	1	2123586			5 = H38
125	3	1	2123586			6 = S2
126	3	1	2123586			7 = RB51leuB
127	3	1	2123586			8 = RB51leuB overexpressing Ag
157	3	1	17049676			9 = B. neotomae 5K33
173	3	1	16790778			13 = B.ovis LSU99 mutant
177	3	1	16790778			23= S19 mutant
181	3	1	16790778			24= Rev1 mutant
194	3	1	16481077			25= 16M mutant
197	3	1	15736854			26 = B. suis 2579 mutant
198	3	1	15736854			27 = B. mlitensis B115
214	3	1	8723881			28 = S2308 mutant
228	3	1	8723881			29 = 16M
296	3	1	20036752
301	3	1	19703982
307	3	1	18675869
352	3	1	8427038
356	3	1	8427038
360	3	1	8427038
373	3	1	12151196
374	3	1	12151196
375	3	1	12151196
381	3	1	21530111
382	3	1	21530111
396	3	1	15246618
397	3	1	15246618
256	4	0	21316499			vax strain	Total	Protection	Not prot	start col	end col
258	4	0	21316499			1 = RB51	102	81	21	2	103
259	4	0	21316499			2 = S19			1	104	171
260	4	0	21316499			3 = Rev1			1	172	203
261	4	0	21316499			4 = RB51 overexpressing Ag			14	204	235
262	4	0	21316499			5 = H38
263	4	0	21316499			6 = S2
264	4	0	21316499			7 = RB51leuB
265	4	0	21316499			8 = RB51leuB overexpressing Ag
266	4	0	21316499			9 = B. neotomae 5K33
268	4	0	21316499			13 = B.ovis LSU99 mutant
269	4	0	21316499			23= S19 mutant
270	4	0	21316499			24= Rev1 mutant
271	4	0	21316499			25= 16M mutant
17	4	1	17653832			26 = B. suis 2579 mutant
61	4	1	12414168			27 = B. mlitensis B115
62	4	1	12414168			28 = S2308 mutant
67	4	1	10858205			29 = 16M
200	4	1	15327798
201	4	1	15327798
202	4	1	15327798
204	4	1	15327798
205	4	1	15327798
206	4	1	15327798
208	4	1	15327798
209	4	1	15327798
210	4	1	15327798
267	4	1	21316499
342	4	1	10816475
343	4	1	10816475
345	4	1	10816475
346	4	1	10816475			vax strain	Total	Protection	Not prot	start col	end col
131	5	1	18981242			1 = RB51	102	81	21	2	103
132	5	1	17686554			2 = S19			1	104	171
155	5	1	17428946			3 = Rev1			1	172	203
156	5	1	17428946			4 = RB51 overexpressing Ag			14	204	235
309	5	1	6419766			5 = H38			0	236	270
311	5	1	6419766			6 = S2
313	5	1	6419766			7 = RB51leuB
314	5	1	6775668			8 = RB51leuB overexpressing Ag
315	5	1	6775668			9 = B. neotomae 5K33
316	5	1	6775668			13 = B.ovis LSU99 mutant
317	5	1	6775668			23= S19 mutant
318	5	1	101226			24= Rev1 mutant
319	5	1	101226			25= 16M mutant
320	5	1	101226			26 = B. suis 2579 mutant
321	5	1	101226			27 = B. mlitensis B115
322	5	1	101226			28 = S2308 mutant
323	5	1	101226			29 = 16M
324	5	1	101226
325	5	1	101226
326	5	1	101226
327	5	1	101226
328	5	1	101226
329	5	1	101226
330	5	1	101226
331	5	1	101226
332	5	1	101226
333	5	1	101226
334	5	1	101226
335	5	1	101226
336	5	1	101226
337	5	1	101226
338	5	1	101226
339	5	1	101226
340	5	1	101226
341	5	1	101226
365	5	1	14500496
353	6	0	8427038			vax strain	Total	Protection	Not prot	start col	end col	#
354	6	0	8427038			1 = RB51	102	81	21	2	103	102
358	6	0	8427038			2 = S19			1	104	171	68
133	6	1	2123586			3 = Rev1			1	172	203	32
134	6	1	2123586			4 = RB51 overexpressing Ag			14	204	235	32
135	6	1	2123586			5 = H38			0	236	271	36
136	6	1	2123586			6 = S2			3	272	288	17
137	6	1	2123586			7 = RB51leuB	1	1	0	289	289	1
138	6	1	2123586			8 = RB51leuB overexpressing Ag	3	3	0	290	292	3
139	6	1	2123586			9 = B. neotomae 5K33	9	9	0
140	6	1	2123586			13 = B.ovis LSU99 mutant	2	2	0
349	6	1	8427038			23= S19 mutant
350	6	1	8427038			24= Rev1 mutant
351	6	1	8427038			25= 16M mutant
355	6	1	8427038			26 = B. suis 2579 mutant
357	6	1	8427038			27 = B. mlitensis B115
359	6	1	8427038			28 = S2308 mutant
251	7	1	21376799			29 = 16M
252	8	1	21376799
253	8	1	21376799
254	8	1	21376799
277	9	1	21109033
278	9	1	21109033
279	9	1	21109033
280	9	1	21109033
281	9	1	21109033
282	9	1	21109033
283	9	1	21109033
284	9	1	21109033
285	9	1	21109033
371	13	1	12151196
372	13	1	12151196			vax strain	Total	Protection	Not prot	start col	end col	#
88	23	1	19047401			1 = RB51	102	81	21	2	103	102
101	23	1	9784574			2 = S19			1	104	171	68
121	23	1	9784574			3 = Rev1			1	172	203	32
141	23	1	12079742			4 = RB51 overexpressing Ag			14	204	235	32
303	23	1	19047401			5 = H38			0	236	271	36
304	23	1	19047401			6 = S2			3	272	288	17
347	23	1	9009345			7 = RB51leuB	1	1	0	289	289	1
119	24	1	9784574			8 = RB51leuB overexpressing Ag	3	3	0	290	292	3
394	24	1	15246618			9 = B. neotomae 5K33	9	9	0
395	24	1	15246618			13 = B.ovis LSU99 mutant	2	2	0
150	25	0	17664263			23= S19 mutant	7	7	0
398	25	0	15213148			24= Rev1 mutant	3	3	0
227	25	1	8723881			25= 16M mutant			2	314	357
52	25	1	16790759			26 = B. suis 2579 mutant	11	11	0
149	25	1	17664263			27 = B. mlitensis B115	2	1	1
151	25	1	17664263			28 = S2308 mutant
152	25	1	17664263			29 = 16M	2	1	1
170	25	1	16790778
171	25	1	16790778
172	25	1	16790778
174	25	1	16790778
175	25	1	16790778
176	25	1	16790778
178	25	1	16790778
179	25	1	16790778
180	25	1	16790778
182	25	1	16790778
183	25	1	16790778
184	25	1	16790778
211	25	1	8723881
215	25	1	8723881
219	25	1	8723881
223	25	1	8723881
229	25	1	8723881
232	25	1	8723881
235	25	1	8723881
238	25	1	8723881
247	25	1	8723881
366	25	1	12151196
367	25	1	12151196
368	25	1	12151196
369	25	1	12151196
370	25	1	12151196
383	25	1	21530111
384	25	1	21530111
385	25	1	21708998
386	25	1	21708998
387	25	1	21708998
389	25	1	21768283
392	25	1	21768283
393	25	1	21768283
399	25	1	15213148
400	25	1	15213148
401	25	1	15213148
216	26	1	8723881
220	26	1	8723881
224	26	1	8723881
212	26	1	8723881
241	26	1	8723881
242	26	1	8723881
243	26	1	8723881
244	26	1	8723881
245	26	1	8723881
246	26	1	8723881
248	26	1	8723881
306	27	1	18675869
147	28	0	17664263
153	28	0	17664263
190	28	0	16790778
64	28	1	12183550
128	28	1	12761107
129	28	1	12761107
130	28	1	14573645
145	28	1	17664263
146	28	1	17664263
148	28	1	17664263
154	28	1	17664263			Vaccine strain	Total	Protective	Not prot	start col	end col	#
158	28	1	16790778			1 = RB51	102	81	21	2	103	102
159	28	1	16790778			2 = S19	68	67	1	104	171	68
160	28	1	16790778			3 = Rev1	32	31	1	172	203	32
162	28	1	16790778			4 = RB51 recombinat	32	18	14	204	235	32
163	28	1	16790778			5 = H38	36	36	0	236	271	36
164	28	1	16790778			6 = S2	17	14	3	272	288	17
166	28	1	16790778			7 = RB51leuB	1	1	0	289	289	1
167	28	1	16790778			8 = RB51leuB recombinant	3	3	0	290	292	3
168	28	1	16790778			9 = B. neotomae 5K33	9	9	0
185	28	1	16790778			13 = B.ovis LSU99 mutant	2	2	0
186	28	1	16790778			23= S19 mutant	7	7	0
187	28	1	16790778			24= Rev1 mutant	3	3	0
188	28	1	16790778			25= 16M mutant	44	42	2	314	357	44
189	28	1	16790778			26 = B. suis 2579 mutant	11	11	0
191	28	1	16790778			27 = B. mlitensis B115	1	1	0
192	28	1	16790778			28 = S2308 mutant	31	28	3	370	400	31
193	28	1	16790778			29 = 16M	2	1	1
288	28	1	20194591				401	355	46
291	28	1	20194591					401
294	28	1	20194591
300	29	0	19703982
299	29	1	19703982
	NOTE: For BN and Heatmap analysis, don't need the index and PMIDs.
	For BANJO analysis, Protection level can only be bottom (no children). CFU can only go to CFU reduction and Protection level, and CFU reduction can only go to Protection.
	vax strain	Protection?	PMID#
	1 = RB51	0 = no
	2 = S19	1 = yes
	3 = Rev1
	4 = RB51 overexpressing Ag
	5 = H38
	6 = S2
	7 = RB51leuB
	8 = RB51leuB overexpressing Ag
	9 = B. neotomae 5K33
	13 = B.ovis LSU99 mutant
	23= S19 mutant
	24= Rev1 mutant
	25= 16M mutant
	26 = B. suis 2579 mutant
	27 = B. mlitensis B115
	28 = S2308 mutant
	29 = 16M

## Sheet: RB51 no prot
Index	Vaccine strain	Vaccine viability	Adjuvant	Vaccination route	Vaccine dose	Vaccination frequency	Mouse age at vaccination	Challenge pathogen strain	Pathogen challenge route	Challenge dose	Vaccination-challenge interval	CFU	CFU reduction	Protection level	Sample size	PMID#
6	1	0	0	1	8.69897	1	70	0	0	4.30103	112	7.75	0.25	0	12	8890203
7	1	0	0	1	8.69897	1	70	0	0	4.30103	140	7.5	0.5	0	12	8890203
8	1	0	0	1	6.69897	1	70	0	0	4.30103	84	7.5	0.25	0	12	8890203
9	1	0	0	1	6.69897	1	70	0	0	4.30103	112	7.75	0.25	0	12	8890203
10	1	0	0	1	6.69897	1	70	0	0	4.30103	140	7.25	0.75	0	12	8890203
21	1	1	0	0	8.47712	1	70	0	0	4.60206	84	6.25	0.25	0	8	11768128
22	1	1	1	0	8.47712	1	70	0	0	4.60206	84	6.5	0	0	8	11768128
23	1	1	1	0	8.47712	1	70	0	0	4.60206	84	6.5	0	0	8	11768128
28	1	1	0	0	8.69897	1	70	0	0	4.30103	84	5.5	1	0	10	10534009
30	1	1	1	0	8.69897	1	70	0	0	4.30103	84	6	0.5	0	10	10534009
32	1	0	0	0	7	1	70	0	5	9.24551	84	7	0	0	5	17894637
55	1	2	0	0	9.60206	1	42	0	0	4.30103	42	5.4	-0.05	0	5	16339067
58	1	0	0	0	8	1	56	0	0	4.69897	28	4.87	0.94	0	5	12761107
142	1	0	0	0	7	1	70	0	0	4.80618	14	6.5	0.4	0	10	17894637
143	1	0	0	0	7	1	70	0	5	9.24551	14	6.4	-0.1	0	5	17894637
255	1	0	0	4	9.60206	1	56	0	5	5.30103	42	3	1	0	5	21316499
257	1	0	0	4	9.60206	2	56	0	5	5.30103	56	2.7	1	0	5	21316499
272	1	0	0	4	8.60206	2	56	0	5	4.30103	42	2.78	-0.93	0	5	21316499
273	1	0	0	4	8.60206	1	56	0	5	4.30103	42	2.7	-0.85	0	5	21316499
377	1	0	0	7	8.47712	1	63	2	4	4.69897	70	4.9	0.77	0	5	12151196
378	1	0	0	7	8.47712	1	63	10	4	4.69897	56	6.49	0.46	0	5	12151196
	vax strain	Viability	Vaccine adjuvant	Vaccination route	Vax dose log	vaccination frequency	age (d)	Challenge strain	route	log	V:C	CFU	dif.	Protection?	sample size	PMID#
	1 = RB51	0 = live	0 = no adjuvant	0 = IP		1=1	# = days old	0 = S2308	0 = IP		days	log	log	0 = no
	2 = S19	1 = irradiated	1= IL-12 as adjuvant	1 = PO		2=2		1 = S544	1 = PO					1 = yes
	3 = Rev1	2 = killed	2= IFA	2 = SC		3=3		2 = 16M	2 = SC
	4 = RB51 overexpressing Ag		3 = GBOMP	3 = IM				3 = B.mel. bv.3	3 = IM
	5 = H38		4 = microparticles	4 = Intranasally				4 = B.ovis PA	4 = IV
	6 = S2		5 = IL2	5 = Intraspleen				5 = S19	5 = aerosol
	7 = RB51leuB		6=aluminum hydroxide	6 = IG				6 = H38	6 = IC
	8 = RB51leuB overexpressing Ag		7 = Albumin adjuvant	7 = IV				7 = S1330	7 = Intranasally (i.n.)
	9 = B. neotomae 5K33		8 = oil adjuvant	8 = ID				8 = B. suis 4730	8 = oral
	13 = B.ovis LSU99 mutant		9 = QS-21					9 = B.ovis LSU99
	23= S19 mutant		10 = IgG					10 = B.canis RM6-66
	24= Rev1 mutant		11 = IL-17					11 = B. ovis 2579
	25= 16M mutant		12=microspheres					12 = B. ovis 750
	26 = B. suis 2579 mutant							13 = B. abortus
	27 = B. mlitensis B115							14 = B.abortus 2-1575
	28 = S2308 mutant							15 = B.abortus 5-1057
	29 = 16M							16 = B. abortus 8-954
								17 = B.aboruts 2-1230
								18 = B. mellitensis
								19 = B. suis 3860
								20 = B. suis 3078
								21 = B. suis 3101
								22 = B. suis 3860
								23 = B. suis 3265
								24 = B. suis 3269

## Sheet: Challenge route
Index	Pathogen challenge route	Protection level	PMID#
6	0	0	8890203
7	0	0	8890203
8	0	0	8890203
9	0	0	8890203
10	0	0	8890203
21	0	0	11768128
22	0	0	11768128
23	0	0	11768128
28	0	0	10534009
30	0	0	10534009
55	0	0	16339067
58	0	0	12761107
142	0	0	17894637		Challenge route	Total	Protective	Not prot	start col	end col
190	0	0	16790778		0 = IP	279		19	2	280
295	0	0	20036752		1 = PO
300	0	0	19703982		2 = SC
353	0	0	8427038		3 = IM
354	0	0	8427038		4 = IV
358	0	0	8427038		5 = aerosol
1	0	1	12704101		6 = IC
3	0	1	12704101		7 = IN
5	0	1	8890203		8 = oral
11	0	1	8890203
12	0	1	8890203
13	0	1	8890203
14	0	1	8890203
15	0	1	8890203
16	0	1	8890203
17	0	1	17653832
18	0	1	11768128
19	0	1	11768128
20	0	1	11768128
24	0	1	11553603
25	0	1	11553603
26	0	1	11553603
27	0	1	10534009
29	0	1	10534009
31	0	1	17894637
33	0	1	12119140
41	0	1	7806364
42	0	1	7806364
43	0	1	7806364
44	0	1	7806364
45	0	1	7806364
46	0	1	7806364
47	0	1	1908158
48	0	1	1908158
50	0	1	16790759
51	0	1	16790759
52	0	1	16790759
53	0	1	16339067
54	0	1	16339067
56	0	1	15972510
57	0	1	12933826
59	0	1	12761107
60	0	1	12414168
61	0	1	12414168
62	0	1	12414168
63	0	1	12183550
64	0	1	12183550
65	0	1	12184550
66	0	1	10858205
67	0	1	10858205
68	0	1	10816476
69	0	1	10670567
70	0	1	9916121
71	0	1	9208200
72	0	1	9208200
73	0	1	9208200
74	0	1	9208200
75	0	1	9208200
76	0	1	9208200
77	0	1	18836016
79	0	1	7806364
80	0	1	7806364
81	0	1	7806364
82	0	1	16790759
83	0	1	16439039
84	0	1	12761107
85	0	1	12761107
86	0	1	12183550
87	0	1	19047401
88	0	1	19047401
89	0	1	18981242
91	0	1	17686554
93	0	1	14573645
94	0	1	12171297
95	0	1	12079742
96	0	1	11553569
97	0	1	11401996
98	0	1	11401996
99	0	1	11401996
100	0	1	9784574
101	0	1	9784574
102	0	1	2123586
103	0	1	2123586
104	0	1	2123586
105	0	1	2123586
106	0	1	2123586
107	0	1	2123586
109	0	1	3089933
110	0	1	3089933
111	0	1	3089933
112	0	1	3089933
116	0	1	12119140
117	0	1	15972510
118	0	1	9784574
119	0	1	9784574
120	0	1	9784574
121	0	1	9784574
122	0	1	2123586
123	0	1	2123586
124	0	1	2123586
125	0	1	2123586
126	0	1	2123586
127	0	1	2123586
128	0	1	12761107
129	0	1	12761107
130	0	1	14573645
131	0	1	18981242
132	0	1	17686554
133	0	1	2123586
134	0	1	2123586
135	0	1	2123586
136	0	1	2123586
137	0	1	2123586
138	0	1	2123586
139	0	1	2123586
140	0	1	2123586
141	0	1	12079742
157	0	1	17049676
158	0	1	16790778
159	0	1	16790778
160	0	1	16790778
161	0	1	16790778
162	0	1	16790778
163	0	1	16790778
164	0	1	16790778
165	0	1	16790778
166	0	1	16790778
167	0	1	16790778
168	0	1	16790778
169	0	1	16790778
170	0	1	16790778
171	0	1	16790778
172	0	1	16790778
173	0	1	16790778
174	0	1	16790778
175	0	1	16790778
176	0	1	16790778
177	0	1	16790778
178	0	1	16790778
179	0	1	16790778
180	0	1	16790778
181	0	1	16790778
182	0	1	16790778
183	0	1	16790778
184	0	1	16790778
185	0	1	16790778
186	0	1	16790778
187	0	1	16790778
188	0	1	16790778
189	0	1	16790778
191	0	1	16790778
192	0	1	16790778
193	0	1	16790778
194	0	1	16481077
195	0	1	16446171
196	0	1	15908354
197	0	1	15736854
198	0	1	15736854
199	0	1	15327798
200	0	1	15327798
201	0	1	15327798
202	0	1	15327798
203	0	1	15327798
204	0	1	15327798
205	0	1	15327798
206	0	1	15327798
207	0	1	15327798
208	0	1	15327798
209	0	1	15327798
210	0	1	15327798
251	0	1	21376799
252	0	1	21376799
253	0	1	21376799
254	0	1	21376799
276	0	1	21264260
277	0	1	21109033
278	0	1	21109033
279	0	1	21109033
280	0	1	21109033
281	0	1	21109033
282	0	1	21109033
283	0	1	21109033
284	0	1	21109033
285	0	1	21109033
286	0	1	20194591
287	0	1	20194591
288	0	1	20194591
289	0	1	20194591
290	0	1	20194591
291	0	1	20194591
292	0	1	20194591
293	0	1	20194591
294	0	1	20194591
296	0	1	20036752
297	0	1	20013309
298	0	1	20013309
299	0	1	19703982
301	0	1	19703982
302	0	1	19150742
303	0	1	19047401
304	0	1	19047401
305	0	1	19047401
306	0	1	18675869
307	0	1	18675869
308	0	1	21053778
309	0	1	6419766
310	0	1	6419766
314	0	1	6775668
315	0	1	6775668
316	0	1	6775668
317	0	1	6775668
318	0	1	101226
319	0	1	101226
320	0	1	101226
321	0	1	101226
322	0	1	101226
323	0	1	101226
324	0	1	101226
325	0	1	101226
326	0	1	101226
327	0	1	101226
328	0	1	101226
329	0	1	101226
330	0	1	101226
331	0	1	101226
332	0	1	101226
333	0	1	101226
334	0	1	101226
335	0	1	101226
336	0	1	101226
337	0	1	101226
338	0	1	101226
339	0	1	101226
340	0	1	101226
341	0	1	101226
342	0	1	10816475
343	0	1	10816475
344	0	1	10816475
345	0	1	10816475
346	0	1	10816475
347	0	1	9009345
348	0	1	9009345
349	0	1	8427038
350	0	1	8427038
351	0	1	8427038
352	0	1	8427038
355	0	1	8427038
356	0	1	8427038
357	0	1	8427038
359	0	1	8427038
360	0	1	8427038
361	0	1	2494933
362	0	1	2494933
365	0	1	14500496
379	0	1	11953389
380	0	1	11953389
381	0	1	21530111
382	0	1	21530111
383	0	1	21530111
384	0	1	21530111
385	0	1	21708998
386	0	1	21708998
394	0	1	15246618
395	0	1	15246618
396	0	1	15246618
397	0	1	15246618
2	1	1	12704101		Challenge route	Total	Protective	Not prot	start col	end col
4	1	1	12704101		0 = IP	279		19	2	280
49	1	1	18981242		1 = PO	6	6	0	281	286
78	1	1	18981242
90	1	1	18981242		3 = IM	2	2
275	1	1	21264260		4 = IV			2	289	359
363	3	1	812900		5 = aerosol
364	3	1	812900		6 = IC
377	4	0	12151196		7 = IN
378	4	0	12151196
34	4	1	7927779
35	4	1	7927779
36	4	1	7927779
37	4	1	7927779
38	4	1	7927779
39	4	1	7927779
40	4	1	7927779
92	4	1	17570767
108	4	1	2844673
113	4	1	3089933
114	4	1	3089933
115	4	1	3089933
144	4	1	17681650
155	4	1	17428946
156	4	1	17428946
211	4	1	8723881
212	4	1	8723881
213	4	1	8723881
214	4	1	8723881
215	4	1	8723881
216	4	1	8723881
217	4	1	8723881
218	4	1	8723881
219	4	1	8723881
220	4	1	8723881
221	4	1	8723881
222	4	1	8723881
223	4	1	8723881
224	4	1	8723881
225	4	1	8723881
226	4	1	8723881
227	4	1	8723881
228	4	1	8723881
229	4	1	8723881
230	4	1	8723881
231	4	1	8723881
232	4	1	8723881
233	4	1	8723881
234	4	1	8723881
235	4	1	8723881
236	4	1	8723881
237	4	1	8723881
238	4	1	8723881
239	4	1	8723881
240	4	1	8723881
241	4	1	8723881
242	4	1	8723881
243	4	1	8723881
244	4	1	8723881
245	4	1	8723881
246	4	1	8723881
247	4	1	8723881
248	4	1	8723881
249	4	1	8723881
250	4	1	8723881
311	4	1	6419766
312	4	1	6419766
313	4	1	6419766
366	4	1	12151196
367	4	1	12151196
368	4	1	12151196
369	4	1	12151196
370	4	1	12151196
371	4	1	12151196
372	4	1	12151196
373	4	1	12151196
374	4	1	12151196
375	4	1	12151196
376	4	1	12151196
32	5	0	17894637		Challenge route	Total	Protective	Not prot	start col	end col
143	5	0	17894637		0 = IP	279	260	19	2	280
147	5	0	17664263		1 = PO	6	6	0	281	286
150	5	0	17664263		3 = IM	2	2	0
153	5	0	17664263		4 = IV	71	69	2	289	359
255	5	0	21316499		5 = aerosol	33	9	24	360	392
256	5	0	21316499		7 = IN	10	9	1
257	5	0	21316499			401	355	46
258	5	0	21316499				401
259	5	0	21316499
260	5	0	21316499
261	5	0	21316499
262	5	0	21316499
263	5	0	21316499
264	5	0	21316499
265	5	0	21316499
266	5	0	21316499
268	5	0	21316499
269	5	0	21316499
270	5	0	21316499
271	5	0	21316499
272	5	0	21316499
273	5	0	21316499
274	5	0	21316499
145	5	1	17664263
146	5	1	17664263
148	5	1	17664263
149	5	1	17664263
151	5	1	17664263
152	5	1	17664263
154	5	1	17664263
267	5	1	21316499
387	5	1	21708998
398	7	0	15213148
388	7	1	21768283
389	7	1	21768283
390	7	1	21768283
391	7	1	21768283
392	7	1	21768283
393	7	1	21768283
399	7	1	15213148
400	7	1	15213148
401	7	1	15213148
Index	Pathogen challenge route	Protection level	PMID#
	0 = IP	0 = no
	1 = PO	1 = yes
	2 = SC
	3 = IM
	4 = IV
	5 = aerosol
	6 = IC
	7 = IN

## Sheet: Vaccination route
Index	Vaccination route	Protection level	PMID#
21	0	0	11768128
22	0	0	11768128
23	0	0	11768128
28	0	0	10534009		Vaccination route	Total	Protective	Not prot	start col	end col
30	0	0	10534009		0 = IP	231		21	2	232
32	0	0	17894637		1 = PO
55	0	0	16339067		2 = SC
58	0	0	12761107		3 = IM
142	0	0	17894637		4 = IN
143	0	0	17894637		6 = IG
147	0	0	17664263		7 = IV
150	0	0	17664263		8 = ID
153	0	0	17664263
190	0	0	16790778
262	0	0	21316499
266	0	0	21316499
295	0	0	20036752
300	0	0	19703982
353	0	0	8427038
354	0	0	8427038
358	0	0	8427038
1	0	1	12704101
2	0	1	12704101
11	0	1	8890203
12	0	1	8890203
13	0	1	8890203
14	0	1	8890203
15	0	1	8890203
16	0	1	8890203
17	0	1	17653832
18	0	1	11768128
19	0	1	11768128
20	0	1	11768128
24	0	1	11553603
25	0	1	11553603
26	0	1	11553603
27	0	1	10534009
29	0	1	10534009
31	0	1	17894637
33	0	1	12119140
34	0	1	7927779
35	0	1	7927779
36	0	1	7927779
38	0	1	7927779
39	0	1	7927779
40	0	1	7927779
41	0	1	7806364
42	0	1	7806364
43	0	1	7806364
44	0	1	7806364
45	0	1	7806364
46	0	1	7806364
47	0	1	1908158
48	0	1	1908158
50	0	1	16790759
51	0	1	16790759
52	0	1	16790759
53	0	1	16339067
54	0	1	16339067
56	0	1	15972510
57	0	1	12933826
59	0	1	12761107
60	0	1	12414168
61	0	1	12414168
62	0	1	12414168
63	0	1	12183550
64	0	1	12183550
65	0	1	12184550
66	0	1	10858205
67	0	1	10858205
68	0	1	10816476
69	0	1	10670567
70	0	1	9916121
71	0	1	9208200
72	0	1	9208200
73	0	1	9208200
74	0	1	9208200
75	0	1	9208200
76	0	1	9208200
77	0	1	18836016
79	0	1	7806364
80	0	1	7806364
81	0	1	7806364
82	0	1	16790759
86	0	1	12183550
87	0	1	19047401
88	0	1	19047401
91	0	1	17686554
92	0	1	17570767
93	0	1	14573645
95	0	1	12079742
96	0	1	11553569
97	0	1	11401996
98	0	1	11401996
99	0	1	11401996
109	0	1	3089933
110	0	1	3089933
111	0	1	3089933
112	0	1	3089933
116	0	1	12119140
128	0	1	12761107
129	0	1	12761107
130	0	1	14573645
141	0	1	12079742
144	0	1	17681650
145	0	1	17664263
146	0	1	17664263
148	0	1	17664263
149	0	1	17664263
151	0	1	17664263
152	0	1	17664263
154	0	1	17664263
158	0	1	16790778
159	0	1	16790778
160	0	1	16790778
161	0	1	16790778
162	0	1	16790778
163	0	1	16790778
164	0	1	16790778
165	0	1	16790778
166	0	1	16790778
167	0	1	16790778
168	0	1	16790778
169	0	1	16790778
170	0	1	16790778
171	0	1	16790778
172	0	1	16790778
173	0	1	16790778
174	0	1	16790778
175	0	1	16790778
176	0	1	16790778
177	0	1	16790778
178	0	1	16790778
179	0	1	16790778
180	0	1	16790778
181	0	1	16790778
182	0	1	16790778
183	0	1	16790778
184	0	1	16790778
185	0	1	16790778
186	0	1	16790778
187	0	1	16790778
188	0	1	16790778
189	0	1	16790778
191	0	1	16790778
192	0	1	16790778
193	0	1	16790778
195	0	1	16446171
196	0	1	15908354
197	0	1	15736854
198	0	1	15736854
199	0	1	15327798
200	0	1	15327798
201	0	1	15327798
202	0	1	15327798
203	0	1	15327798
204	0	1	15327798
205	0	1	15327798
206	0	1	15327798
207	0	1	15327798
208	0	1	15327798
209	0	1	15327798
210	0	1	15327798
213	0	1	8723881
217	0	1	8723881
221	0	1	8723881
225	0	1	8723881
230	0	1	8723881
233	0	1	8723881
236	0	1	8723881
239	0	1	8723881
249	0	1	8723881
251	0	1	21376799
252	0	1	21376799
253	0	1	21376799
254	0	1	21376799
267	0	1	21316499
276	0	1	21264260
277	0	1	21109033
278	0	1	21109033
279	0	1	21109033
280	0	1	21109033
281	0	1	21109033
282	0	1	21109033
283	0	1	21109033
284	0	1	21109033
285	0	1	21109033
286	0	1	20194591
287	0	1	20194591
288	0	1	20194591
289	0	1	20194591
290	0	1	20194591
291	0	1	20194591
292	0	1	20194591
293	0	1	20194591
294	0	1	20194591
296	0	1	20036752
299	0	1	19703982
301	0	1	19703982
302	0	1	19150742
303	0	1	19047401
304	0	1	19047401
305	0	1	19047401
306	0	1	18675869
307	0	1	18675869
308	0	1	21053778
342	0	1	10816475
343	0	1	10816475
344	0	1	10816475
345	0	1	10816475
346	0	1	10816475
347	0	1	9009345
348	0	1	9009345
349	0	1	8427038
350	0	1	8427038
351	0	1	8427038
352	0	1	8427038
355	0	1	8427038
356	0	1	8427038
357	0	1	8427038
359	0	1	8427038
360	0	1	8427038
379	0	1	11953389
380	0	1	11953389
381	0	1	21530111
382	0	1	21530111
383	0	1	21530111
384	0	1	21530111
385	0	1	21708998
386	0	1	21708998
387	0	1	21708998
6	1	0	8890203		Vaccination route	Total	Protective	Not prot	start col	end col
7	1	0	8890203		0 = IP	231		21	2	232
8	1	0	8890203		1 = PO			6	233	246
9	1	0	8890203		2 = SC			1	247	328
10	1	0	8890203		3 = IM
398	1	0	15213148		4 = IN
3	1	1	12704101		6 = IG
4	1	1	12704101		7 = IV
5	1	1	8890203		8 = ID
49	1	1	18981242
78	1	1	18981242
399	1	1	15213148
400	1	1	15213148
401	1	1	15213148
265	2	0	21316499
37	2	1	7927779
83	2	1	16439039
84	2	1	12761107
85	2	1	12761107
100	2	1	9784574
101	2	1	9784574
102	2	1	2123586
103	2	1	2123586
104	2	1	2123586
105	2	1	2123586
106	2	1	2123586
107	2	1	2123586
108	2	1	2844673
113	2	1	3089933
114	2	1	3089933
115	2	1	3089933
117	2	1	15972510
118	2	1	9784574
119	2	1	9784574
120	2	1	9784574
121	2	1	9784574
122	2	1	2123586
123	2	1	2123586
124	2	1	2123586
125	2	1	2123586
126	2	1	2123586
127	2	1	2123586
131	2	1	18981242
132	2	1	17686554
133	2	1	2123586
134	2	1	2123586
135	2	1	2123586
136	2	1	2123586
137	2	1	2123586
138	2	1	2123586
139	2	1	2123586
140	2	1	2123586
155	2	1	17428946
156	2	1	17428946
157	2	1	17049676
194	2	1	16481077
309	2	1	6419766
310	2	1	6419766
311	2	1	6419766
312	2	1	6419766
313	2	1	6419766
314	2	1	6775668
315	2	1	6775668
316	2	1	6775668
317	2	1	6775668
318	2	1	101226
319	2	1	101226
320	2	1	101226
321	2	1	101226
322	2	1	101226
323	2	1	101226
324	2	1	101226
325	2	1	101226
326	2	1	101226
327	2	1	101226
328	2	1	101226
329	2	1	101226
330	2	1	101226
331	2	1	101226
332	2	1	101226
333	2	1	101226
334	2	1	101226
335	2	1	101226
336	2	1	101226
337	2	1	101226
338	2	1	101226
339	2	1	101226
340	2	1	101226
341	2	1	101226
363	2	1	812900
364	2	1	812900
365	2	1	14500496
394	2	1	15246618
395	2	1	15246618
396	2	1	15246618
397	2	1	15246618
263	3	0	21316499		Vaccination route	Total	Protective	Not prot	start col	end col
268	3	0	21316499		0 = IP	231	210	21	2	232
94	3	1	12171297		1 = PO	14	8	6	233	246
297	3	1	20013309		2 = SC	82	81	1	247	328
298	3	1	20013309		3 = IM	5	3	2
255	4	0	21316499		4 = IN	12	0	12	334	345
256	4	0	21316499		6 = IG	9	9	0
257	4	0	21316499		7 = IV	46	44	2	355	400
258	4	0	21316499		8 = ID	2	0	2
259	4	0	21316499			401	355	46
260	4	0	21316499				401
261	4	0	21316499
270	4	0	21316499
271	4	0	21316499
272	4	0	21316499
273	4	0	21316499
274	4	0	21316499
89	6	1	18981242
90	6	1	18981242
275	6	1	21264260
388	6	1	21768283
389	6	1	21768283
390	6	1	21768283
391	6	1	21768283
392	6	1	21768283
393	6	1	21768283
377	7	0	12151196
378	7	0	12151196
211	7	1	8723881
212	7	1	8723881
214	7	1	8723881
215	7	1	8723881
216	7	1	8723881
218	7	1	8723881
219	7	1	8723881
220	7	1	8723881
222	7	1	8723881
223	7	1	8723881
224	7	1	8723881
226	7	1	8723881
227	7	1	8723881
228	7	1	8723881
229	7	1	8723881
231	7	1	8723881
232	7	1	8723881
234	7	1	8723881
235	7	1	8723881
237	7	1	8723881
238	7	1	8723881
240	7	1	8723881
241	7	1	8723881
242	7	1	8723881
243	7	1	8723881
244	7	1	8723881
245	7	1	8723881
246	7	1	8723881
247	7	1	8723881
248	7	1	8723881
250	7	1	8723881
361	7	1	2494933
362	7	1	2494933
366	7	1	12151196
367	7	1	12151196
368	7	1	12151196
369	7	1	12151196
370	7	1	12151196
371	7	1	12151196
372	7	1	12151196
373	7	1	12151196
374	7	1	12151196
375	7	1	12151196
376	7	1	12151196
264	8	0	21316499
269	8	0	21316499
Index	Vaccination route	Protection level	PMID#
	0 = IP	0 = no
	1 = PO	1 = yes
	2 = SC
	3 = IM
	4 = IN
	6 = IG
	7 = IV
	8 = ID

## Sheet: RB51-S19 v1
Index	Vaccine strain	Mouse strain	Protection level	PMID#
6	1	0	0	8890203
7	1	0	0	8890203
8	1	0	0	8890203
9	1	0	0	8890203
10	1	0	0	8890203		Vaccine	Mouse	Total	Protective	Not prot	start col	end col
21	1	0	0	11768128		RB51	BALB/c	100	79	21
22	1	0	0	11768128		RB51	CD1	1	1	0
23	1	0	0	11768128		S19	BALB/c	48	48	0	102	149
28	1	0	0	10534009		S19	CD1	10	10
30	1	0	0	10534009
32	1	0	0	17894637
55	1	0	0	16339067
58	1	0	0	12761107
142	1	0	0	17894637
143	1	0	0	17894637
255	1	0	0	21316499
257	1	0	0	21316499
272	1	0	0	21316499
273	1	0	0	21316499
377	1	0	0	12151196
378	1	0	0	12151196
1	1	0	1	12704101
2	1	0	1	12704101
3	1	0	1	12704101
4	1	0	1	12704101
5	1	0	1	8890203
11	1	0	1	8890203
12	1	0	1	8890203
13	1	0	1	8890203
14	1	0	1	8890203
15	1	0	1	8890203
16	1	0	1	8890203
18	1	0	1	11768128
19	1	0	1	11768128
20	1	0	1	11768128
24	1	0	1	11553603
25	1	0	1	11553603
26	1	0	1	11553603
27	1	0	1	10534009
29	1	0	1	10534009
31	1	0	1	17894637
33	1	0	1	12119140
34	1	0	1	7927779
35	1	0	1	7927779
36	1	0	1	7927779
37	1	0	1	7927779
38	1	0	1	7927779
39	1	0	1	7927779
40	1	0	1	7927779
41	1	0	1	7806364
42	1	0	1	7806364
43	1	0	1	7806364
44	1	0	1	7806364
45	1	0	1	7806364
46	1	0	1	7806364
47	1	0	1	1908158
48	1	0	1	1908158
49	1	0	1	18981242
50	1	0	1	16790759
53	1	0	1	16339067
54	1	0	1	16339067
56	1	0	1	15972510
57	1	0	1	12933826
59	1	0	1	12761107
60	1	0	1	12414168
63	1	0	1	12183550
66	1	0	1	10858205
68	1	0	1	10816476
69	1	0	1	10670567
70	1	0	1	9916121
71	1	0	1	9208200
72	1	0	1	9208200
73	1	0	1	9208200
74	1	0	1	9208200
75	1	0	1	9208200
76	1	0	1	9208200
78	1	0	1	18981242
195	1	0	1	16446171
196	1	0	1	15908354
199	1	0	1	15327798
203	1	0	1	15327798
207	1	0	1	15327798
213	1	0	1	8723881
217	1	0	1	8723881
221	1	0	1	8723881
225	1	0	1	8723881
230	1	0	1	8723881
233	1	0	1	8723881
236	1	0	1	8723881
239	1	0	1	8723881
249	1	0	1	8723881
275	1	0	1	21264260
286	1	0	1	20194591
302	1	0	1	19150742
344	1	0	1	10816475
376	1	0	1	12151196
388	1	0	1	21768283
390	1	0	1	21768283
391	1	0	1	21768283
77	1	1	1	18836016
274	2	0	0	21316499
51	2	0	1	16790759
65	2	0	1	12184550
79	2	0	1	7806364
80	2	0	1	7806364
81	2	0	1	7806364
82	2	0	1	16790759
83	2	0	1	16439039
84	2	0	1	12761107
85	2	0	1	12761107
86	2	0	1	12183550
87	2	0	1	19047401
89	2	0	1	18981242
90	2	0	1	18981242
91	2	0	1	17686554
93	2	0	1	14573645
94	2	0	1	12171297
95	2	0	1	12079742
96	2	0	1	11553569
97	2	0	1	11401996
98	2	0	1	11401996
99	2	0	1	11401996
108	2	0	1	2844673
109	2	0	1	3089933
110	2	0	1	3089933
111	2	0	1	3089933
112	2	0	1	3089933
113	2	0	1	3089933
114	2	0	1	3089933
115	2	0	1	3089933
161	2	0	1	16790778
165	2	0	1	16790778
169	2	0	1	16790778
218	2	0	1	8723881
222	2	0	1	8723881
226	2	0	1	8723881
231	2	0	1	8723881
234	2	0	1	8723881
237	2	0	1	8723881
240	2	0	1	8723881
250	2	0	1	8723881
276	2	0	1	21264260
287	2	0	1	20194591
305	2	0	1	19047401
308	2	0	1	21053778
348	2	0	1	9009345
379	2	0	1	11953389
380	2	0	1	11953389
100	2	1	1	9784574
102	2	1	1	2123586
103	2	1	1	2123586
104	2	1	1	2123586
105	2	1	1	2123586
106	2	1	1	2123586
107	2	1	1	2123586
120	2	1	1	9784574
361	2	1	1	2494933
362	2	1	1	2494933
Index	Vaccine strain	Mouse strain	Protection level	PMID#
	1 = RB51	0 = BALB/c	0 = no
	2 = S19	1 = CD1	1 = yes

## Sheet: RB51-S19-v2
Index	Vaccine strain	Mouse strain	CFU	CFU reduction	Protection level	PMID#			BALB/c	CD1	BALB/c	CD1
1	1	0	4	0.75	1	12704101		RB51	5.03889	4	1.34198	0
2	1	0	4	1.25	1	12704101		S19	3.74083	2.116	1.41655	0.61585
3	1	0	3.75	1	1	12704101
4	1	0	3	2.25	1	12704101			BALB/c	CD1	BALB/c	CD1
5	1	0	7	0.75	1	8890203		RB51	1.20747	1.3	0.75002	0
6	1	0	7.75	0.25	0	8890203		S19	2.43812	2.643	1.19405	0.611665
7	1	0	7.5	0.5	0	8890203
8	1	0	7.5	0.25	0	8890203
9	1	0	7.75	0.25	0	8890203
10	1	0	7.25	0.75	0	8890203
11	1	0	5.75	2	1	8890203
12	1	0	5.25	2.75	1	8890203
13	1	0	6	2	1	8890203
14	1	0	6.5	1.25	1	8890203
15	1	0	6.25	1.75	1	8890203
16	1	0	6.25	1.75	1	8890203
18	1	0	5.75	0.75	1	11768128
19	1	0	5.25	1.25	1	11768128
	1	0	5.25	1.25	1	11768128
21	1	0	6.25	0.25	0	11768128
22	1	0	6.5	0	0	11768128
23	1	0	6.5	0	0	11768128
24	1	0	3.9	1.1	1	11553603
25	1	0	4.1	2.2	1	11553603
26	1	0	4.3	2.4	1	11553603
27	1	0	4.5	2	1	10534009
28	1	0	5.5	1	0	10534009
29	1	0	4.5	2	1	10534009
30	1	0	6	0.5	0	10534009
31	1	0	7	1	1	17894637
32	1	0	7	0	0	17894637
33	1	0	5	1.13	1	12119140
34	1	0	4.89	1.58	1	7927779
35	1	0	5.21	0.98	1	7927779
36	1	0	5.46	0.73	1	7927779
37	1	0	6.12	0.57	1	7927779
38	1	0	4.7	1.72	1	7927779
39	1	0	4.7	2.03	1	7927779
40	1	0	4.88	2.3	1	7927779
41	1	0	5	1.75	1	7806364
42	1	0	4.5	2.25	1	7806364
43	1	0	4.25	1.75	1	7806364
44	1	0	3.25	2.75	1	7806364
45	1	0	5	2	1	7806364
46	1	0	5.5	1.5	1	7806364
47	1	0	3.62	1.76	1	1908158
48	1	0	4.54	1.24	1	1908158
49	1	0	3.9	1.51	1	18981242
50	1	0	5.5	0.75	1	16790759
53	1	0	4.25	1.1	1	16339067
54	1	0	4.5	0.85	1	16339067
55	1	0	5.4	-0.05	0	16339067
56	1	0	5.17	1.13	1	15972510
57	1	0	3.77	2.22	1	12933826
58	1	0	4.87	0.94	0	12761107
59	1	0	2.1	3.11	1	12761107
60	1	0	4.6	1	1	12414168
63	1	0	6.54	0.84	1	12183550
66	1	0	4.5	1	1	10858205
68	1	0	4.5	1.25	1	10816476
69	1	0	3.58	1.85	1	10670567
70	1	0	5.51	2.18	1	9916121
71	1	0	6	1	1	9208200
72	1	0	5.5	1.5	1	9208200
73	1	0	5.2	1.3	1	9208200
74	1	0	4	2.5	1	9208200
75	1	0	6	1.1	1	9208200
76	1	0	6.2	0.9	1	9208200
78	1	0	3.9	1.51	1	18981242
142	1	0	6.5	0.4	0	17894637
143	1	0	6.4	-0.1	0	17894637
195	1	0	4.9	2.2	1	16446171
196	1	0	1.17	1.9	1	15908354
199	1	0	4.25	1	1	15327798
203	1	0	4.4	1.3	1	15327798
207	1	0	4.2	1	1	15327798
213	1	0	4.94	1.85	1	8723881
217	1	0	5.78	0.88	1	8723881
221	1	0	6.4	0.82	1	8723881
225	1	0	5.26	1.27	1	8723881
230	1	0	5.74	1.2	1	8723881
233	1	0	6.33	1.16	1	8723881
236	1	0	4.7	0.73	1	8723881
239	1	0	4.56	1.74	1	8723881
249	1	0	6.38	0.86	1	8723881
255	1	0	3	1	0	21316499
257	1	0	2.7	1	0	21316499
272	1	0	2.78	-0.93	0	21316499
273	1	0	2.7	-0.85	0	21316499
275	1	0	3.91	1.48	1	21264260
286	1	0	6.49	0.58	1	20194591
302	1	0	5.04	1.91	1	19150742
344	1	0	4.8	0.7	1	10816475
376	1	0	6.49	1.27	1	12151196
377	1	0	4.9	0.77	0	12151196
378	1	0	6.49	0.46	0	12151196
388	1	0	2.5	1	1	21768283
390	1	0	1.58	2	1	21768283
391	1	0	3.65	0.21	1	21768283
77	1	1	4	1.3	1	18836016
289	1	3	5.9	0.76	1	20194591
292	1	5	5.42	1.97	1	20194591
51	2	0	5.1	1.15	1	16790759
65	2	0	5.94	1.44	1	12184550
79	2	0	4.25	2.5	1	7806364
80	2	0	4.5	1.5	1	7806364
81	2	0	5.75	1.25	1	7806364
82	2	0	5.25	1	1	16790759
83	2	0	2.44	3.19	1	16439039
84	2	0	2.32	3.49	1	12761107
85	2	0	2.09	3.12	1	12761107
86	2	0	5.94	1.44	1	12183550
87	2	0	1.5	5	1	19047401
89	2	0	2.9	2.13	1	18981242
90	2	0	4.27	1.2	1	18981242
91	2	0	3.56	1.66	1	17686554
93	2	0	2.95	1.78	1	14573645
94	2	0	4.5	2.5	1	12171297
95	2	0	5.46	1.65	1	12079742
96	2	0	2.5	2.54	1	11553569
97	2	0	6.44	2.16	1	11401996
98	2	0	3.52	3.05	1	11401996
99	2	0	2	4.55	1	11401996
108	2	0	4.53	1.86	1	2844673
109	2	0	3.68	2.52	1	3089933
110	2	0	4.81	1.39	1	3089933
111	2	0	4.27	1.93	1	3089933
112	2	0	2.91	3.19	1	3089933
113	2	0	5.88	0.82	1	3089933
114	2	0	4.93	1.65	1	3089933
115	2	0	4.27	2.44	1	3089933
161	2	0	1.9	4.3	1	16790778
165	2	0	0.99	4.4	1	16790778
169	2	0	1.3	4.3	1	16790778
218	2	0	3.42	3.24	1	8723881
222	2	0	3.95	3.27	1	8723881
226	2	0	3.25	3.28	1	8723881
231	2	0	3.16	3.78	1	8723881
234	2	0	4.39	3.1	1	8723881
237	2	0	3.91	1.52	1	8723881
240	2	0	3.49	2.81	1	8723881
250	2	0	4.24	3	1	8723881
274	2	0	2.48	-0.63	0	21316499
276	2	0	4.01	2.27	1	21264260
287	2	0	6.13	0.94	1	20194591
305	2	0	1.48	5.02	1	19047401
308	2	0	2.14	2.82	1	21053778
348	2	0	5.3	1.2	1	9009345
379	2	0	2.35	2.04	1	11953389
380	2	0	3.21	2.27	1	11953389
100	2	1	3	1.5	1	9784574
102	2	1	1.35	3.27	1	2123586
103	2	1	2.61	2.51	1	2123586
104	2	1	1.78	3.11	1	2123586
105	2	1	2	2.54	1	2123586
106	2	1	2.46	2.69	1	2123586
107	2	1	1.93	2.86	1	2123586
120	2	1	3	1.7	1	9784574
361	2	1	1.42	3.22	1	2494933
362	2	1	1.61	3.03	1	2494933
363	2	2	3.724	3.2	1	812900
364	2	2	3.477	3.447	1	812900
92	2	3	3.56	2.87	1	17570767
144	2	3	3.44	2.97	1	17681650
290	2	3	4.93	1.73	1	20194591
310	2	4	1.85	4.15	1	6419766
312	2	4	4.48	1.22	1	6419766
293	2	5	4.93	2.46	1	20194591
297	2	6	3.389	2.349	1	20013309
298	2	6	3.08	2.508	1	20013309
116	3	0	4.07	2.06	1	12119140
117	3	0	3.8	2.5	1	15972510
157	3	0	1.1	3.63	1	17049676
173	3	0	3.3	2.4	1	16790778
177	3	0	2.6	3.7	1	16790778
181	3	0	1.7	4.4	1	16790778
194	3	0	3.89	2.37	1	16481077
197	3	0	3.71	1.54	1	15736854
198	3	0	3.66	1.59	1	15736854
214	3	0	2.91	3.87	1	8723881
228	3	0	6.31	1.58	1	8723881
295	3	0	3.04	2	0	20036752
296	3	0	1.6	3.1	1	20036752
301	3	0	4	1.32	1	19703982
307	3	0	4.3	2.4	1	18675869
373	3	0	5	2.76	1	12151196
374	3	0	5	1.95	1	12151196
375	3	0	3.22	2.45	1	12151196
381	3	0	4	2	1	21530111
382	3	0	2	4	1	21530111
396	3	0	1.97	3.67	1	15246618
397	3	0	3.83	2.64	1	15246618
118	3	1	3	1.5	1	9784574
122	3	1	1.75	2.87	1	2123586
123	3	1	1.92	3.2	1	2123586
124	3	1	2.29	2.6	1	2123586
125	3	1	2.26	2.28	1	2123586
126	3	1	2	3.15	1	2123586
127	3	1	1.76	3.03	1	2123586
352	3	1	2.89	2.57	1	8427038
356	3	1	3.36	3.69	1	8427038
360	3	1	2.81	2.32	1	8427038
17	4	0	3.5	1.4	1	17653832
61	4	0	3.5	2.1	1	12414168
62	4	0	3.7	1.9	1	12414168
67	4	0	1.5	4	1	10858205
200	4	0	2.5	2.9	1	15327798
201	4	0	1.3	3.9	1	15327798
202	4	0	1.3	3.9	1	15327798
204	4	0	4.2	1.5	1	15327798
205	4	0	2.7	3	1	15327798
206	4	0	1.7	4	1	15327798
208	4	0	3.9	1.3	1	15327798
209	4	0	1.8	3.4	1	15327798
210	4	0	1.6	3.6	1	15327798
256	4	0	2.93	1.07	0	21316499
258	4	0	2.79	0.91	0	21316499
259	4	0	2.3	1.4	0	21316499
260	4	0	2	1.7	0	21316499
261	4	0	2.18	1.52	0	21316499
262	4	0	2.7	1.08	0	21316499
263	4	0	2.78	1	0	21316499
264	4	0	2.78	1	0	21316499
265	4	0	2.9	0.88	0	21316499
266	4	0	2.78	1.22	0	21316499
267	4	0	2.3	0.49	1	21316499
268	4	0	2.78	1.12	0	21316499
269	4	0	2.9	1	0	21316499
270	4	0	2.3	0.6	0	21316499
271	4	0	2	1.9	0	21316499
342	4	0	3	2.5	1	10816475
343	4	0	4.4	1.1	1	10816475
345	4	0	3	1.95	1	10816475
346	4	0	4.4	0.55	1	10816475
131	5	0	2.88	2.02	1	18981242
132	5	0	3.12	2.19	1	17686554
155	5	0	5.15	2.25	1	17428946
156	5	0	3.2	2.56	1	17428946
365	5	0	3.21	2.27	1	14500496
313	5	1	3.11	0.83	1	6419766
314	5	1	0.93	3.2	1	6775668
315	5	1	1.65	2.66	1	6775668
316	5	1	1.8	3.5	1	6775668
317	5	1	1.82	4.46	1	6775668
318	5	1	3.09	1.55	1	101226
319	5	1	2.48	2.16	1	101226
320	5	1	2.59	1.87	1	101226
321	5	1	2.65	1.81	1	101226
322	5	1	2.92	1.54	1	101226
323	5	1	2.38	2.08	1	101226
324	5	1	3.05	1.82	1	101226
325	5	1	2.29	2.58	1	101226
326	5	1	2.18	2.36	1	101226
327	5	1	2.27	2.27	1	101226
328	5	1	2.26	2.11	1	101226
329	5	1	2.66	1.71	1	101226
330	5	1	2.75	1.83	1	101226
331	5	1	2.02	2.56	1	101226
332	5	1	1.49	3.06	1	101226
333	5	1	2.01	2.54	1	101226
334	5	1	2.29	2.32	1	101226
335	5	1	1.42	3.19	1	101226
336	5	1	2.9	1.77	1	101226
337	5	1	1.86	2.81	1	101226
338	5	1	2.67	2.29	1	101226
339	5	1	1.7	3.26	1	101226
340	5	1	1.5	2.4	1	101226
341	5	1	1.73	2.17	1	101226
309	5	4	2.39	3.61	1	6419766
311	5	4	4.37	1.33	1	6419766
133	6	1	2.12	2.5	1	2123586
134	6	1	1.94	2.68	1	2123586
135	6	1	1.47	3.15	1	2123586
136	6	1	1.97	3.15	1	2123586
137	6	1	1.82	3.07	1	2123586
138	6	1	1.93	2.61	1	2123586
139	6	1	3.29	1.86	1	2123586
140	6	1	2.11	2.68	1	2123586
349	6	1	1.54	3.96	1	8427038
350	6	1	2.69	2.77	1	8427038
351	6	1	1.61	3.85	1	8427038
353	6	1	3.61	2.44	0	8427038
354	6	1	3.91	1.14	0	8427038
355	6	1	2.77	3.28	1	8427038
357	6	1	2.57	2.56	1	8427038
358	6	1	3.24	1.9	0	8427038
359	6	1	2.18	2.95	1	8427038
251	7	0	4.5	1.4	1	21376799
252	8	0	4.3	1.6	1	21376799
253	8	0	4	1.9	1	21376799
254	8	0	2.5	3.4	1	21376799
277	9	0	3.32	2.95	1	21109033
278	9	0	2.29	2.98	1	21109033
279	9	0	3.24	2.03	1	21109033
280	9	0	2.13	3.58	1	21109033
281	9	0	2.15	3.56	1	21109033
282	9	0	2.31	3.4	1	21109033
283	9	0	3.62	2.04	1	21109033
284	9	0	4.32	1.34	1	21109033
285	9	0	3.33	2.33	1	21109033
371	13	0	2.11	5.65	1	12151196
372	13	0	5.8	1.15	1	12151196
88	23	0	3.5	3	1	19047401
141	23	0	6.15	0.96	1	12079742
303	23	0	2.14	3.86	1	19047401
304	23	0	2.94	3.06	1	19047401
347	23	0	5.2	1.3	1	9009345
101	23	1	2.75	1.75	1	9784574
121	23	1	3.5	1.2	1	9784574
394	24	0	2.35	3.29	1	15246618
395	24	0	2.98	3.49	1	15246618
119	24	1	2.25	2.5	1	9784574
52	25	0	5.1	1.15	1	16790759
149	25	0	1.42	3.99	1	17664263
150	25	0	4.5	0.92	0	17664263
151	25	0	3.8	1.59	1	17664263
152	25	0	1.3	3.13	1	17664263
170	25	0	2	3.7	1	16790778
171	25	0	3.8	1.9	1	16790778
172	25	0	4.2	1.5	1	16790778
174	25	0	1.1	5.2	1	16790778
175	25	0	2.9	3.4	1	16790778
176	25	0	2.9	3.4	1	16790778
178	25	0	1.4	4.7	1	16790778
179	25	0	3.3	2.8	1	16790778
180	25	0	2	4.1	1	16790778
182	25	0	1.6	4.2	1	16790778
183	25	0	2.5	3.3	1	16790778
184	25	0	4.2	1.6	1	16790778
211	25	0	4.42	2.37	1	8723881
215	25	0	5.4	1.26	1	8723881
219	25	0	5.28	1.94	1	8723881
223	25	0	4.81	1.72	1	8723881
227	25	0	5.97	1.92	1	8723881
229	25	0	5.53	1.41	1	8723881
232	25	0	5.65	1.84	1	8723881
235	25	0	4.46	0.97	1	8723881
238	25	0	4.45	1.85	1	8723881
247	25	0	5.66	1.58	1	8723881
366	25	0	3.38	2.29	1	12151196
367	25	0	5.33	1.62	1	12151196
368	25	0	3.66	1.99	1	12151196
369	25	0	4.71	1.04	1	12151196
370	25	0	5.33	2.43	1	12151196
383	25	0	3.5	2.5	1	21530111
384	25	0	3	3	1	21530111
385	25	0	2.5	4.14	1	21708998
386	25	0	2	4.75	1	21708998
387	25	0	1	2.79	1	21708998
389	25	0	1.2	3	1	21768283
392	25	0	0.63	3.3	1	21768283
393	25	0	1	2.8	1	21768283
398	25	0	3.17	0.64	0	15213148
399	25	0	1.63	2.21	1	15213148
400	25	0	1.38	2.46	1	15213148
401	25	0	0.79	2.69	1	15213148
212	26	0	4.15	2.64	1	8723881
216	26	0	5.25	1.41	1	8723881
220	26	0	5.03	2.19	1	8723881
224	26	0	3.86	2.67	1	8723881
241	26	0	5.53	1.87	1	8723881
242	26	0	4.91	2.34	1	8723881
243	26	0	5.63	1.64	1	8723881
244	26	0	4.81	2.65	1	8723881
245	26	0	4.53	2.92	1	8723881
246	26	0	4.8	2.59	1	8723881
248	26	0	5.12	2.12	1	8723881
306	27	0	4.3	2.4	1	18675869
64	28	0	4.64	2.74	1	12183550
128	28	0	3.27	2.54	1	12761107
129	28	0	0.61	4.6	1	12761107
130	28	0	2.8	1.93	1	14573645
145	28	0	2.4	2.02	1	17664263
146	28	0	3.4	0.86	1	17664263
147	28	0	4.5	-0.06	0	17664263
148	28	0	1.16	4.25	1	17664263
153	28	0	4.5	1	0	17664263
154	28	0	4	1.5	1	17664263
158	28	0	1.5	4.7	1	16790778
159	28	0	4.7	1.5	1	16790778
160	28	0	5.3	0.9	1	16790778
162	28	0	0.69	4.7	1	16790778
163	28	0	4.49	0.9	1	16790778
164	28	0	4.49	0.9	1	16790778
166	28	0	1.1	4.5	1	16790778
167	28	0	3.8	1.8	1	16790778
168	28	0	5.53	0.07	1	16790778
185	28	0	1.4	5.1	1	16790778
186	28	0	4.4	2.1	1	16790778
187	28	0	5.1	1.4	1	16790778
188	28	0	5	1.2	1	16790778
189	28	0	4.5	1.3	1	16790778
190	28	0	5.5	0	0	16790778
191	28	0	4	2.8	1	16790778
192	28	0	3	3.5	1	16790778
193	28	0	2.5	3.7	1	16790778
288	28	0	6.11	0.96	1	20194591
291	28	3	5.3	1.36	1	20194591
294	28	5	4.1	3.28	1	20194591
299	29	0	4.75	0.57	1	19703982
300	29	0	5.38	-0.06	0	19703982
	NOTE: For BN and Heatmap analysis, don't need the index and PMIDs.
	For BANJO analysis, Protection level can only be bottom (no children). CFU can only go to CFU reduction and Protection level, and CFU reduction can only go to Protection.
Index	Vaccine strain	Mouse strain	CFU	CFU reduction	Protection level	PMID#
	1 = RB51	0 = BALB/c	log	log	0 = no
	2 = S19	1 = CD1			1 = yes
	3 = Rev1	2 = mixed/outbred
	4 = RB51 recombinant	3 = C57BL/6
	5 = H38	4 = OF1
	6 = S2	5 = 129/Sv
	7 = RB51leuB	6 = Swiss albino
	8 = RB51leuB recombinant
	9 = B. neotomae 5K33
	13 = B.ovis LSU99 mutant
	23= S19 mutant
	24= Rev1 mutant
	25= 16M mutant
	26 = B. suis 2579 mutant
	27 = B. mlitensis B115
	28 = S2308 mutant
	29 = 16M

[truncated: 1 more sheets: Sheet2]
